# Supplementary material for: Chromatin architecture reveals cell type-specific target genes for kidney disease risk variants
Source: BMC Biol. 2021 Feb 24;19:38. doi: 10.1186/s12915-021-00977-7 (PMC7905576; doi:10.1186/s12915-021-00977-7)
Supplement: Supplementary file 2 — Additional file 2: Table S5. Enhancers which located at the SNPs of kidney diseases distributed in different tissues. [file 12915_2021_977_MOESM2_ESM.xls]

## Sheet: gwas enhancer overlap with othe
Additional file 2: Table S5 Enhancers which located at the SNPs of kidney diseases distributed in different tissues.
chr	start	end	Aorta	adult liver	Brain Angular Gyrus	Brain Anterior Caudate	Brain Cingulate Gyrus	Brain Germinal Matrix	Brain Hippocampus Middle	Brain Inferior Temporal Lobe	Brain Mid Frontal Lobe	Brain Substantia Nigra	Colonic Mucosa	Colon Smooth Muscle	Duodenum Mucosa	Duodenum Smooth Muscle	Esophagus	PanIslets	Gastric	Left Ventricle	Lung	Ovary	Pancreas	Placenta Amnion	Psoas Muscle	Rectal Mucosa Donor 29	Rectal Mucosa Donor 31	Rectal Smooth Muscle	Right Atrium	Right Ventricle	Sigmoid Colon	Skeletal Muscle Male	Skeletal Muscle Female	Small Intestine	Stomach Mucosa	Stomach Smooth Muscle	Thymus	Spleen	HSMMtube	kidney-h3k27ac
chr1	108189200	108193200	0	0	0	0	0	0	0	0	0	0	1	0	1	0	0	1	0	0	0	0	0	0	0	0	1	0	0	0	0	0	0	1	0	0	0	0	1	1
chr1	113247600	113248000	0	0	0	0	0	0	0	0	0	0	0	0	0	0	0	0	0	0	1	0	1	1	0	0	0	0	0	0	1	0	0	1	1	0	1	1	0	1
chr1	150950400	150951200	0	1	1	1	1	0	1	0	1	1	0	0	1	0	0	0	0	0	1	0	0	1	0	0	1	0	0	0	0	1	1	0	1	1	1	1	0	1
chr1	155194600	155195000	0	0	0	0	0	0	0	0	0	0	0	0	0	0	0	0	0	0	0	0	0	0	0	0	0	1	0	0	1	0	0	0	1	0	1	1	1	1
chr10	1156200	1157000	0	0	0	0	1	0	0	1	1	0	1	0	1	0	0	0	1	1	1	0	1	0	0	1	1	0	0	1	1	0	0	0	0	0	0	1	0	1
chr11	2771400	2773800	0	0	0	1	1	1	1	1	0	1	0	0	0	0	0	0	0	0	1	1	1	1	0	0	0	0	0	0	0	0	1	0	0	0	0	0	0	1
chr11	2775000	2775400	0	0	0	0	0	0	0	0	0	0	0	0	0	0	0	0	0	0	0	0	0	0	0	0	0	0	0	0	0	0	0	0	0	0	0	0	0	0
chr11	2789000	2790600	0	0	0	0	0	0	0	0	0	0	0	0	0	0	0	0	0	0	0	0	0	1	0	0	0	0	0	0	0	0	0	0	0	0	0	0	0	0
chr11	69234000	69237200	0	0	0	0	0	0	0	0	0	0	0	0	0	0	0	0	0	1	1	0	1	1	0	0	0	1	1	1	0	1	1	0	0	1	0	1	1	0
chr11	95831200	95836800	1	0	1	1	1	0	1	1	1	1	1	1	1	1	1	1	1	1	1	0	1	1	0	1	1	1	1	1	1	1	0	1	1	1	0	0	1	1
chr12	107802400	107802800	0	0	0	0	0	0	0	0	0	0	0	1	0	0	0	0	0	0	0	0	0	0	0	0	0	0	0	0	0	0	0	0	0	0	0	0	0	0
chr12	112006400	112008000	1	1	1	1	1	0	1	1	1	1	0	1	1	1	1	1	0	1	1	1	1	1	1	0	0	1	1	1	0	1	1	1	1	0	0	1	1	0
chr12	125320200	125320600	0	1	0	0	0	0	0	0	0	0	0	0	1	0	0	0	0	0	1	1	0	0	0	1	1	0	0	0	1	0	0	0	1	0	0	1	0	0
chr12	125321800	125324000	0	1	1	1	1	1	1	1	1	1	1	1	1	1	1	0	1	1	0	1	1	1	1	1	1	1	1	1	1	1	1	1	1	1	0	1	1	1
chr12	15321400	15322200	1	0	0	0	0	0	0	0	0	0	0	1	0	1	1	0	1	0	0	1	1	0	0	0	0	1	1	0	0	0	0	1	1	1	0	0	0	1
chr12	15322600	15325800	1	0	0	0	0	0	0	0	0	0	0	1	0	1	1	0	1	0	0	1	1	0	0	0	0	1	0	0	0	0	0	1	1	1	0	1	0	1
chr12	26452600	26453000	0	0	0	1	0	0	0	0	0	0	0	1	0	1	1	0	0	0	0	0	0	0	0	0	1	1	1	0	0	1	1	0	1	0	0	0	1	0
chr12	3368600	3370200	0	1	0	0	0	0	0	0	1	0	0	0	0	0	0	0	0	1	1	1	1	0	0	0	0	0	1	1	0	1	0	0	0	0	0	1	0	1
chr12	57810200	57810600	0	0	0	0	0	0	0	0	0	0	0	0	0	0	0	0	0	0	0	0	0	0	1	0	0	0	0	0	0	0	0	0	0	0	0	0	0	0
chr12	78336000	78339000	0	0	0	0	0	0	0	0	0	0	0	1	0	0	0	0	0	0	0	0	0	0	0	0	0	0	0	0	0	0	0	0	0	0	0	0	0	0
chr13	24215200	24218200	0	0	0	0	0	1	0	0	0	0	0	1	0	0	0	0	0	0	0	0	0	0	0	0	0	0	1	0	0	0	0	0	0	0	0	1	0	0
chr16	68303600	68305400	0	0	0	0	0	0	0	0	0	0	0	1	1	0	0	0	0	1	0	0	1	0	1	0	1	0	1	1	0	1	1	0	0	1	1	0	0	1
chr17	7462800	7463000	0	1	0	0	0	0	0	0	0	0	0	1	0	0	0	0	0	1	0	1	0	0	0	0	0	0	1	1	0	0	0	0	0	0	0	1	0	1
chr17	7489800	7495000	0	1	1	1	1	0	1	0	1	1	0	1	0	1	1	0	0	1	1	0	1	1	1	1	1	0	1	1	0	1	1	0	1	1	1	1	1	1
chr19	49250200	49250400	0	1	0	0	0	0	0	0	0	0	0	1	0	1	1	0	1	1	0	0	1	0	0	0	0	0	0	0	0	0	0	0	1	0	0	0	0	1
chr2	113973800	113998000	1	1	1	1	1	1	1	1	1	1	1	1	1	1	1	1	1	1	1	1	1	1	1	1	1	1	1	1	1	1	1	1	1	1	1	1	1	1
chr2	46538000	46538400	1	1	0	0	0	0	0	0	0	0	0	0	1	1	1	0	0	1	1	0	1	1	0	0	1	0	1	1	0	1	1	1	1	0	0	1	0	1
chr20	52729800	52740400	0	1	0	0	0	0	0	0	0	0	1	0	1	0	0	0	1	0	1	0	0	1	0	1	1	0	1	0	1	0	0	1	1	0	0	1	1	1
chr22	36694400	36712800	0	1	0	0	0	0	0	0	0	0	1	1	1	1	1	0	1	0	1	0	0	0	0	1	1	1	0	0	1	1	1	0	1	1	0	1	0	0
chr3	112388600	112400200	0	0	0	1	1	0	0	0	0	0	0	1	1	1	1	1	0	0	0	0	0	1	0	0	1	1	0	0	0	0	1	1	1	1	1	1	1	0
chr3	141804800	141809000	0	0	0	0	0	0	0	0	0	0	1	0	1	0	0	0	0	0	1	0	0	0	0	1	1	0	0	0	0	0	0	1	0	0	0	0	0	0
chr3	169535800	169536600	0	0	0	0	0	0	0	0	0	0	0	0	0	0	0	0	0	1	0	0	0	0	0	0	0	0	0	0	0	0	0	0	0	0	0	0	0	0
chr3	172310600	172312800	1	1	0	1	0	0	1	0	0	0	1	0	1	1	1	0	1	1	1	0	1	0	0	1	1	0	0	1	1	1	1	1	1	0	1	1	0	1
chr3	172314200	172323600	0	1	0	0	0	0	0	0	0	0	0	1	1	1	1	0	0	0	0	0	0	0	0	1	1	1	0	0	1	0	0	0	1	1	0	0	0	1
chr3	185821400	185822600	0	1	1	1	1	1	1	1	0	0	1	0	1	1	1	0	0	0	0	0	0	0	1	0	1	0	0	0	0	1	1	0	1	0	0	0	1	0
chr4	103561400	103563200	0	0	1	1	1	1	1	1	1	1	0	0	0	0	0	0	0	0	0	0	0	0	0	0	0	0	0	0	0	0	0	0	0	0	0	1	1	0
chr5	176817400	176818400	0	1	1	1	0	0	0	1	1	0	1	0	1	1	1	0	1	0	0	0	1	1	0	1	1	1	0	0	0	1	1	0	1	0	1	1	1	0
chr5	31999200	31999600	0	0	0	0	0	0	0	0	0	0	0	0	0	0	0	0	0	0	0	0	0	0	0	0	0	0	0	0	0	0	0	0	0	0	0	0	0	0
chr6	160667800	160672200	0	0	0	0	0	0	0	0	0	0	0	1	0	0	0	0	0	0	0	1	0	1	0	0	1	1	1	0	0	0	0	0	0	0	0	0	0	1
chr6	160673000	160677800	0	1	0	0	0	0	0	0	0	0	0	0	1	1	1	0	1	0	0	0	1	0	0	0	1	0	0	0	0	0	0	0	1	1	0	0	0	1
chr6	31081400	31081800	0	0	1	0	1	0	1	1	0	1	1	1	0	1	1	0	0	1	1	0	0	1	0	0	1	1	1	1	0	1	1	0	1	1	0	0	1	0
chr6	31141000	31142000	0	0	0	0	0	1	0	0	0	0	0	0	0	0	0	0	1	1	0	0	1	0	0	0	0	0	0	0	0	0	0	0	0	0	0	0	0	0
chr6	31169800	31170400	0	1	0	0	0	0	0	0	1	0	1	0	1	1	1	1	0	0	1	0	1	0	1	1	0	0	1	1	1	1	1	1	1	1	1	1	0	1
chr6	31849600	31851200	0	0	0	0	0	0	1	0	1	0	0	0	0	0	0	0	0	0	0	0	0	0	0	0	0	0	0	0	0	0	0	0	0	0	0	0	1	0
chr6	32577400	32578200	0	0	0	0	0	0	1	0	0	0	0	0	0	0	0	0	0	0	0	0	1	0	0	1	0	1	0	0	1	0	0	0	1	0	0	0	0	1
chr6	43806000	43806800	0	1	0	0	0	0	0	0	0	0	0	0	1	0	0	1	0	0	1	0	1	1	1	0	0	0	0	0	0	1	1	0	1	0	0	0	1	1
chr7	151408600	151409200	0	1	0	0	0	0	0	0	1	0	0	0	0	0	0	0	1	1	1	0	0	0	0	0	0	0	0	1	0	1	1	0	0	1	0	1	0	1
chr7	15238800	15239200	0	0	0	0	0	0	1	0	0	0	0	0	0	0	0	0	0	0	0	0	0	1	0	0	0	0	0	0	0	0	0	0	0	0	0	0	0	0
chr7	25881600	25888800	1	0	1	1	1	1	1	1	1	1	1	1	1	1	1	0	0	1	0	1	1	1	1	1	1	1	1	1	0	1	1	0	1	1	0	0	1	1
chr7	32920400	32920800	0	0	0	0	0	0	1	0	0	0	0	1	0	1	1	1	0	1	0	0	0	0	0	0	1	0	1	0	0	1	1	0	0	0	0	0	0	0
chr8	22876600	22878600	0	1	1	0	1	0	1	1	1	1	1	0	1	1	1	0	1	1	1	0	0	1	1	1	1	0	1	1	0	1	1	0	1	1	1	1	1	1
chr9	119262400	119267400	0	1	0	0	0	0	0	0	0	0	0	0	1	0	0	0	0	0	0	0	0	1	0	0	0	0	1	0	0	0	0	0	1	0	0	0	0	0
chr9	139266600	139266800	0	1	1	1	0	0	1	0	0	1	1	0	1	0	0	0	1	0	1	0	1	1	0	1	0	0	0	1	1	1	1	0	0	1	0	1	1	1
'0' means that it does not exist in this tissue, and ‘1’ means that it does.
