# Supplementary material for: Chromatin architecture reveals cell type-specific target genes for kidney disease risk variants
Source: BMC Biol. 2021 Feb 24;19:38. doi: 10.1186/s12915-021-00977-7 (PMC7905576; doi:10.1186/s12915-021-00977-7)
Supplement: Supplementary file 3 — Additional file 3: Table S6. Identified target genes for lead SNPs of kidney related traits GWAS overlapping with promoters. [file 12915_2021_977_MOESM3_ESM.xls]

## Sheet: Table S3
Additional file 3: Table S6 Identified target genes for lead SNPs of kidney related traits GWAS overlapping with promoters.
Disease.Trait	SNPS	Chr	Position	Seg	Gene.Name
Idiopathic membranous nephropathy	rs389884	6	31940897	active promoter	DXO
Chronic kidney disease	rs187355703	2	176993583	bivalent promoter	HOXD8
Renal cell carcinoma	rs718314	12	26453283	active promoter	SSPN
Chronic kidney disease	rs7546668	1	15855123	poised promoter	DNAJC16
Renal function-related traits (BUN)	rs6026584	20	57469073	poised promoter	GNAS
IgA nephropathy	rs9314614	8	6697731	active promoter	XKR5
IgA nephropathy	rs3803800	17	7462969	active promoter	TNFSF13
Chronic kidney disease	rs6420094	5	176817636	active promoter	SLC34A1
Chronic kidney disease	rs2235808	20	42815795	poised promoter	JPH2
Idiopathic membranous nephropathy	rs3130618	6	31632134	active promoter	GPANK1
Chronic kidney disease	rs12975033	19	49249443	active promoter	IZUMO1
Chronic kidney disease	rs2235808	20	42815795	active promoter	JPH2
Chronic kidney disease	rs187355703	2	176993583	active promoter	HOXD8
Chronic kidney disease	rs653178	12	112007756	active promoter	ATXN2
Chronic kidney disease	rs164748	16	89708292	active promoter	SPATA33
IgA nephropathy	rs2074038	11	44087989	active promoter	ACCS
Idiopathic membranous nephropathy	rs7750641	6	31129310	poised promoter	TCF19
Renal cell carcinoma	rs234043	3	172313367	active promoter	TNFSF10
Renal function-related traits (BUN)	rs6026584	20	57469073	active promoter	GNAS
Idiopathic membranous nephropathy	rs4664308	2	160917497	poised promoter	PLA2R1
Chronic kidney disease	rs71359461	18	77156103	active promoter	NFATC1
Chronic kidney disease	rs71359461	18	77156103	poised promoter	NFATC1
IgA nephropathy	rs2074038	11	44087989	poised promoter	ACCS
Idiopathic membranous nephropathy	rs3134945	6	32146492	active promoter	AGPAT1
IgA nephropathy	rs4077515	9	139266496	active promoter	CARD9
IgA nephropathy	rs2071543	6	32811629	poised promoter	PSMB8
Chronic kidney disease	rs164748	16	89708292	poised promoter	SPATA33
Chronic kidney disease	rs7546668	1	15855123	active promoter	CASP9
Chronic kidney disease	rs12144044	1	113248791	active promoter	RHOC
Idiopathic membranous nephropathy	rs2233956	6	31081205	active promoter	PSORS1C1
