# Supplementary material for: Chromatin architecture reveals cell type-specific target genes for kidney disease risk variants
Source: BMC Biol. 2021 Feb 24;19:38. doi: 10.1186/s12915-021-00977-7 (PMC7905576; doi:10.1186/s12915-021-00977-7)
Supplement: Supplementary file 4 — Additional file 4: Table S7. Identified target genes for ldSNPs of kidney related traits GWAS overlapping with promoters. [file 12915_2021_977_MOESM4_ESM.xls]

## Sheet: Table S4
Additional file 4: Table S7 Identified target genes for ldSNPs of kidney related traits GWAS overlapping with promoters.
Disease.Trait	lead SNPs	ldSNPs	Chr	Position	Seg	Gene.Name
Lupus nephritis in systemic lupus erythematosus	rs4901847	rs7161692	chr14	58545107	active promoter	C14orf37
IgA nephropathy	rs7634389	rs5001409	chr3	186735690	poised promoter	ST6GAL1
Diabetic kidney disease	rs594074	rs490657	chr6	6546483	active promoter	LY86
Renal cell carcinoma	rs10936602	rs199580924	chr3	169564442	active promoter	LRRC31
Renal cell carcinoma	rs10936602	rs12493969	chr3	169565076	active promoter	LRRC31
Renal cell carcinoma	rs10936602	rs13074500	chr3	169565571	active promoter	LRRC31
Chronic kidney disease	rs2928148	rs692155	chr15	41407061	poised promoter	INO80
Idiopathic membranous nephropathy	rs389884	rs389884	chr6	31940897	active promoter	DXO
Chronic kidney disease	rs911119	rs35610040	chr20	23616469	poised promoter	CST3
Chronic kidney disease	rs911119	rs3827141	chr20	23616492	poised promoter	CST3
Chronic kidney disease	rs911119	rs3787498	chr20	23616781	poised promoter	CST3
Chronic kidney disease	rs911119	rs3787499	chr20	23616807	poised promoter	CST3
Chronic kidney disease	rs911119	rs3827142	chr20	23617007	poised promoter	CST3
Chronic kidney disease	rs911119	rs1064039	chr20	23618427	poised promoter	CST3
Chronic kidney disease	rs911119	rs73318135	chr20	23618571	poised promoter	CST3
Renal cell carcinoma	rs4953345	rs35366004	chr2	46557962	active promoter	EPAS1
Renal cell carcinoma	rs4953345	rs4953347	chr2	46558225	active promoter	EPAS1
Chronic kidney disease	rs187355703	rs187355703	chr2	176993583	bivalent promoter	HOXD8
Idiopathic membranous nephropathy	rs389884	rs3131383	chr6	31704294	active promoter	CLIC1
Idiopathic membranous nephropathy	rs389884	rs3101018	chr6	31705864	active promoter	CLIC1
Idiopathic membranous nephropathy	rs389884	rs3131381	chr6	31708463	active promoter	CLIC1
Idiopathic membranous nephropathy	rs389884	rs3131380	chr6	31709778	active promoter	CLIC1
Diabetic kidney disease	rs2243480	rs2420172	chr7	65635341	active promoter	TPST1
Diabetic kidney disease	rs2243480	rs958550	chr7	65635679	active promoter	TPST1
Chronic kidney disease	rs1933182	rs3931560	chr1	109966718	active promoter	PSMA5
Chronic kidney disease	rs10127790	rs3931560	chr1	109966718	active promoter	PSMA5
Chronic kidney disease	rs1933182	rs11102981	chr1	109967323	active promoter	PSMA5
Chronic kidney disease	rs10127790	rs11102981	chr1	109967323	active promoter	PSMA5
Chronic kidney disease	rs1933182	rs10858097	chr1	109967324	active promoter	PSMA5
Chronic kidney disease	rs10127790	rs10858097	chr1	109967324	active promoter	PSMA5
Chronic kidney disease	rs10127790	rs34114393	chr1	109967324	active promoter	PSMA5
Chronic kidney disease	rs1933182	rs4970754	chr1	109969721	active promoter	PSMA5
Chronic kidney disease	rs10127790	rs4970754	chr1	109969721	active promoter	PSMA5
Chronic kidney disease	rs6809651	rs1516725	chr3	185824004	active promoter	ETV5
Chronic kidney disease	rs10513801	rs1516725	chr3	185824004	active promoter	ETV5
Renal cell carcinoma	rs718314	rs12814794	chr12	26440698	active promoter	SSPN
Lupus nephritis in systemic lupus erythematosus	rs2236178	rs6082331	chr20	21108350	poised promoter	KIZ
Renal cell carcinoma	rs67311347	rs12630072	chr3	40517190	poised promoter	ZNF619
Renal cell carcinoma	rs67311347	rs7633809	chr3	40517737	poised promoter	ZNF619
Renal cell carcinoma	rs67311347	rs9882171	chr3	40518821	poised promoter	ZNF619
Renal cell carcinoma	rs718314	rs718314	chr12	26453283	active promoter	SSPN
Chronic kidney disease	rs6465825	rs6970595	chr7	77426482	active promoter	PHTF2
Chronic kidney disease	rs9916302	rs8076546	chr17	37555403	poised promoter	FBXL20
Chronic kidney disease	rs9916302	rs35285898	chr17	37555872	poised promoter	FBXL20
Chronic kidney disease	rs9916302	rs9905432	chr17	37555918	poised promoter	FBXL20
Chronic kidney disease	rs9916302	rs9904919	chr17	37556431	poised promoter	FBXL20
Renal function-related traits (BUN)	rs6026584	rs6026578	chr20	57463472	poised promoter	GNAS
Renal function-related traits (BUN)	rs6026584	rs6026579	chr20	57463993	poised promoter	GNAS
Diabetic kidney disease	rs6910061	rs200186490	chr6	11092559	poised promoter	SMIM13
Diabetic kidney disease	rs6910061	rs57211076	chr6	11092560	poised promoter	SMIM13
Diabetic kidney disease	rs6910061	rs9468404	chr6	11092858	poised promoter	SMIM13
Diabetic kidney disease	rs6910061	rs6456830	chr6	11093298	poised promoter	SMIM13
Diabetic kidney disease	rs6910061	rs9468408	chr6	11093745	poised promoter	SMIM13
Idiopathic membranous nephropathy	rs3115663	rs3117583	chr6	31619576	active promoter	BAG6
Idiopathic membranous nephropathy	rs3130618	rs3117583	chr6	31619576	active promoter	BAG6
Diabetic kidney disease	rs594074	rs490657	chr6	6546483	poised promoter	LY86
Chronic kidney disease	rs7546668	rs3795758	chr1	15853551	poised promoter	DNAJC16
Chronic kidney disease	rs1800615	rs3795758	chr1	15853551	poised promoter	DNAJC16
Chronic kidney disease	rs12124078	rs3795758	chr1	15853551	poised promoter	DNAJC16
Chronic kidney disease	rs7546668	rs3795759	chr1	15853628	poised promoter	DNAJC16
Chronic kidney disease	rs1800615	rs3795759	chr1	15853628	poised promoter	DNAJC16
Chronic kidney disease	rs12124078	rs3795759	chr1	15853628	poised promoter	DNAJC16
Chronic kidney disease	rs7546668	rs4661640	chr1	15854882	poised promoter	DNAJC16
Chronic kidney disease	rs1800615	rs4661640	chr1	15854882	poised promoter	DNAJC16
Chronic kidney disease	rs12124078	rs4661640	chr1	15854882	poised promoter	DNAJC16
Chronic kidney disease	rs7546668	rs7546668	chr1	15855123	poised promoter	DNAJC16
Chronic kidney disease	rs1800615	rs7546668	chr1	15855123	poised promoter	DNAJC16
Chronic kidney disease	rs12124078	rs7546668	chr1	15855123	poised promoter	DNAJC16
Renal function-related traits (BUN)	rs6026584	rs6026584	chr20	57469073	poised promoter	GNAS
Renal function-related traits (BUN)	rs6026584	rs15754	chr20	57469227	poised promoter	GNAS
Chronic kidney disease	rs9916302	rs35285898	chr17	37555872	active promoter	FBXL20
Chronic kidney disease	rs9916302	rs9905432	chr17	37555918	active promoter	FBXL20
Chronic kidney disease	rs9916302	rs9904919	chr17	37556431	active promoter	FBXL20
Chronic kidney disease	rs7208487	rs9901219	chr17	37558369	active promoter	FBXL20
IgA nephropathy	rs2071543	rs2071536	chr6	32821447	active promoter	TAP1
IgA nephropathy	rs9314614	rs2977798	chr8	6697450	active promoter	XKR5
IgA nephropathy	rs9314614	rs9314614	chr8	6697731	active promoter	XKR5
IgA nephropathy	rs9314614	rs9772604	chr8	6697811	active promoter	XKR5
IgA nephropathy	rs9314614	rs3863728	chr8	6698224	active promoter	XKR5
IgA nephropathy	rs9314614	rs4840638	chr8	6698248	active promoter	XKR5
IgA nephropathy	rs9314614	rs4840639	chr8	6698413	active promoter	XKR5
IgA nephropathy	rs9314614	rs2951832	chr8	6698630	active promoter	XKR5
IgA nephropathy	rs9314614	rs881362	chr8	6698894	active promoter	XKR5
IgA nephropathy	rs9314614	rs2951830	chr8	6699486	active promoter	XKR5
IgA nephropathy	rs9314614	rs2702846	chr8	6699538	active promoter	XKR5
IgA nephropathy	rs9314614	rs2951828	chr8	6700160	active promoter	XKR5
Lupus nephritis in systemic lupus erythematosus	rs6538678	rs4762633	chr12	96254073	active promoter	SNRPF
IgA nephropathy	rs3803800	rs3803800	chr17	7462969	active promoter	TNFSF13
Chronic kidney disease	rs9916302	rs12947620	chr17	37605364	poised promoter	MED1
Chronic kidney disease	rs7546668	rs3737705	chr1	15911349	active promoter	AGMAT
Chronic kidney disease	rs1800615	rs3737705	chr1	15911349	active promoter	AGMAT
Chronic kidney disease	rs12124078	rs3737705	chr1	15911349	active promoter	AGMAT
Chronic kidney disease	rs7546668	rs6690219	chr1	15911730	active promoter	AGMAT
Chronic kidney disease	rs1800615	rs6690219	chr1	15911730	active promoter	AGMAT
Chronic kidney disease	rs12124078	rs6690219	chr1	15911730	active promoter	AGMAT
Chronic kidney disease	rs7546668	rs45619934	chr1	15911947	active promoter	AGMAT
Chronic kidney disease	rs1800615	rs45619934	chr1	15911947	active promoter	AGMAT
Chronic kidney disease	rs12124078	rs45619934	chr1	15911947	active promoter	AGMAT
Chronic kidney disease	rs7546668	rs10159261	chr1	15912987	active promoter	AGMAT
Chronic kidney disease	rs1800615	rs10159261	chr1	15912987	active promoter	AGMAT
Chronic kidney disease	rs12124078	rs10159261	chr1	15912987	active promoter	AGMAT
Chronic kidney disease	rs4014195	rs4930319	chr11	65555458	bivalent promoter	OVOL1
Chronic kidney disease	rs11604462	rs4930319	chr11	65555458	bivalent promoter	OVOL1
Chronic kidney disease	rs11039182	rs10501320	chr11	47293799	poised promoter	MADD
Chronic kidney disease	rs6420094	rs5030873	chr5	176815124	active promoter	SLC34A1
Chronic kidney disease	rs6420094	rs35610898	chr5	176815766	active promoter	SLC34A1
Chronic kidney disease	rs6420094	rs56297224	chr5	176815880	active promoter	SLC34A1
Chronic kidney disease	rs6420094	rs3812035	chr5	176817143	active promoter	SLC34A1
Chronic kidney disease	rs6420094	rs55785724	chr5	176817583	active promoter	SLC34A1
Chronic kidney disease	rs6420094	rs6420094	chr5	176817636	active promoter	SLC34A1
Idiopathic membranous nephropathy	rs389884	rs9267578	chr6	31818108	active promoter	NEU1
IgA nephropathy	rs2412971	rs713875	chr22	30592487	active promoter	LIF
Chronic kidney disease	rs2235808	rs2235808	chr20	42815795	poised promoter	JPH2
Chronic kidney disease	rs7208487	rs4795367	chr17	37608843	active promoter	MED1
Chronic kidney disease	rs10794720	rs74117685	chr10	1100410	active promoter	IDI1
Chronic kidney disease	rs10794720	rs10047382	chr10	1102868	active promoter	IDI1
Chronic kidney disease	rs10794720	rs10047269	chr10	1103058	active promoter	IDI1
Chronic kidney disease	rs10794720	rs10047383	chr10	1103095	active promoter	IDI1
Chronic kidney disease	rs10794720	rs12244052	chr10	1103266	active promoter	IDI1
Chronic kidney disease	rs10794720	rs12268949	chr10	1104257	active promoter	IDI1
Lupus nephritis in systemic lupus erythematosus	rs6538678	rs4762633	chr12	96254073	poised promoter	SNRPF
Diabetic kidney disease	rs594074	rs490657	chr6	6546483	bivalent promoter	LY86
Renal cell carcinoma	rs2203002	rs116895223	chr3	141868411	active promoter	TFDP2
Diabetic kidney disease	rs2243480	rs4481472	chr7	65668764	poised promoter	TPST1
Lupus nephritis in systemic lupus erythematosus	rs4901847	rs7143063	chr14	58549178	active promoter	C14orf37
Lupus nephritis in systemic lupus erythematosus	rs4901847	rs6573188	chr14	58549613	active promoter	C14orf37
Idiopathic membranous nephropathy	rs3115663	rs3117580	chr6	31630968	active promoter	GPANK1
Idiopathic membranous nephropathy	rs3130618	rs3117580	chr6	31630968	active promoter	GPANK1
Idiopathic membranous nephropathy	rs3115663	rs3130618	chr6	31632134	active promoter	GPANK1
Idiopathic membranous nephropathy	rs3130618	rs3130618	chr6	31632134	active promoter	GPANK1
Idiopathic membranous nephropathy	rs3115663	rs3117579	chr6	31633496	active promoter	GPANK1
Idiopathic membranous nephropathy	rs3130618	rs3117579	chr6	31633496	active promoter	GPANK1
IgA nephropathy	rs9314614	rs2977806	chr8	6692968	poised promoter	XKR5
IgA nephropathy	rs9314614	rs2951851	chr8	6693495	poised promoter	XKR5
IgA nephropathy	rs9314614	rs2977804	chr8	6693608	poised promoter	XKR5
IgA nephropathy	rs9314614	rs2978894	chr8	6693629	poised promoter	XKR5
IgA nephropathy	rs9314614	rs2980955	chr8	6694434	poised promoter	XKR5
IgA nephropathy	rs9314614	rs2977803	chr8	6694464	poised promoter	XKR5
Diabetic kidney disease	rs6910061	rs200186490	chr6	11092559	active promoter	SMIM13
Diabetic kidney disease	rs6910061	rs57211076	chr6	11092560	active promoter	SMIM13
Diabetic kidney disease	rs6910061	rs9468404	chr6	11092858	active promoter	SMIM13
Diabetic kidney disease	rs6910061	rs6456830	chr6	11093298	active promoter	SMIM13
Diabetic kidney disease	rs6910061	rs9468408	chr6	11093745	active promoter	SMIM13
Diabetic kidney disease	rs6910061	rs36067344	chr6	11094764	active promoter	SMIM13
Diabetic kidney disease	rs6910061	rs6916541	chr6	11095258	active promoter	SMIM13
Diabetic kidney disease	rs6910061	rs6938867	chr6	11095303	active promoter	SMIM13
Diabetic kidney disease	rs6910061	rs6938870	chr6	11095317	active promoter	SMIM13
Diabetic kidney disease	rs6910061	rs9468410	chr6	11095659	active promoter	SMIM13
Diabetic kidney disease	rs6910061	rs9468411	chr6	11095674	active promoter	SMIM13
Diabetic kidney disease	rs6910061	rs9468412	chr6	11095876	active promoter	SMIM13
Diabetic kidney disease	rs6910061	rs10946959	chr6	11096401	active promoter	SMIM13
Diabetic kidney disease	rs6910061	rs34846077	chr6	11096561	active promoter	SMIM13
Diabetic kidney disease	rs6910061	rs111238689	chr6	11096986	active promoter	SMIM13
Chronic kidney disease	rs12975033	rs12975033	chr19	49249443	active promoter	IZUMO1
Chronic kidney disease	rs12975033	rs12975781	chr19	49249698	active promoter	IZUMO1
Chronic kidney disease	rs12975033	rs8102032	chr19	49249795	active promoter	IZUMO1
Chronic kidney disease	rs12975033	rs8104897	chr19	49249814	active promoter	IZUMO1
Chronic kidney disease	rs12975033	rs8105137	chr19	49249888	active promoter	IZUMO1
Chronic kidney disease	rs12975033	rs8106205	chr19	49250197	active promoter	IZUMO1
Chronic kidney disease	rs12975033	rs11667321	chr19	49250538	active promoter	IZUMO1
Chronic kidney disease	rs12975033	rs28400015	chr19	49250633	active promoter	IZUMO1
Chronic kidney disease	rs12975033	rs28400014	chr19	49250657	active promoter	IZUMO1
Chronic kidney disease	rs2235808	rs2235808	chr20	42815795	active promoter	JPH2
Chronic kidney disease	rs4014195	rs2236682	chr11	65480090	poised promoter	KAT5
Renal cell carcinoma	rs67311347	rs2276870	chr3	40499182	poised promoter	RPL14
Renal cell carcinoma	rs67311347	rs2276871	chr3	40499273	poised promoter	RPL14
Chronic kidney disease	rs2928148	rs692155	chr15	41407061	active promoter	INO80
Chronic kidney disease	rs7546668	rs10803394	chr1	15909480	poised promoter	AGMAT
Chronic kidney disease	rs1800615	rs10803394	chr1	15909480	poised promoter	AGMAT
Chronic kidney disease	rs12124078	rs10803394	chr1	15909480	poised promoter	AGMAT
Chronic kidney disease	rs7546668	rs3737705	chr1	15911349	poised promoter	AGMAT
Chronic kidney disease	rs1800615	rs3737705	chr1	15911349	poised promoter	AGMAT
Chronic kidney disease	rs12124078	rs3737705	chr1	15911349	poised promoter	AGMAT
Chronic kidney disease	rs1933182	rs4246517	chr1	110007636	bivalent promoter	SYPL2
Chronic kidney disease	rs12136063	rs4246517	chr1	110007636	bivalent promoter	SYPL2
Chronic kidney disease	rs1933182	rs2884752	chr1	110008651	bivalent promoter	SYPL2
Chronic kidney disease	rs12136063	rs2884752	chr1	110008651	bivalent promoter	SYPL2
Chronic kidney disease	rs1933182	rs2359652	chr1	110008720	bivalent promoter	SYPL2
Chronic kidney disease	rs12136063	rs2359652	chr1	110008720	bivalent promoter	SYPL2
Chronic kidney disease	rs1933182	rs11101960	chr1	110008778	bivalent promoter	SYPL2
Chronic kidney disease	rs12136063	rs11101960	chr1	110008778	bivalent promoter	SYPL2
Chronic kidney disease	rs1933182	rs11101961	chr1	110008813	bivalent promoter	SYPL2
Chronic kidney disease	rs12136063	rs11101961	chr1	110008813	bivalent promoter	SYPL2
Chronic kidney disease	rs1933182	rs4970765	chr1	110009171	bivalent promoter	SYPL2
Chronic kidney disease	rs10127790	rs4970765	chr1	110009171	bivalent promoter	SYPL2
Chronic kidney disease	rs12136063	rs4970765	chr1	110009171	bivalent promoter	SYPL2
Chronic kidney disease	rs1933182	rs2787015	chr1	110009434	bivalent promoter	SYPL2
Chronic kidney disease	rs12136063	rs2787015	chr1	110009434	bivalent promoter	SYPL2
Chronic kidney disease	rs1933182	rs138525393	chr1	110009654	bivalent promoter	SYPL2
Chronic kidney disease	rs12136063	rs138525393	chr1	110009654	bivalent promoter	SYPL2
Chronic kidney disease	rs1933182	rs10857786	chr1	110010110	bivalent promoter	SYPL2
Chronic kidney disease	rs12136063	rs10857786	chr1	110010110	bivalent promoter	SYPL2
Chronic kidney disease	rs1933182	rs10857787	chr1	110010289	bivalent promoter	SYPL2
Chronic kidney disease	rs12136063	rs10857787	chr1	110010289	bivalent promoter	SYPL2
Chronic kidney disease	rs7759001	rs6913122	chr6	27355292	active promoter	ZNF391
Chronic kidney disease	rs7759001	rs2206250	chr6	27355842	active promoter	ZNF391
Chronic kidney disease	rs7759001	rs2223463	chr6	27356193	active promoter	ZNF391
Chronic kidney disease	rs7759001	rs2223464	chr6	27356216	active promoter	ZNF391
Chronic kidney disease	rs7759001	rs12195788	chr6	27356406	active promoter	ZNF391
Chronic kidney disease	rs7759001	rs10807020	chr6	27356902	active promoter	ZNF391
Chronic kidney disease	rs7759001	rs10807021	chr6	27356925	active promoter	ZNF391
Chronic kidney disease	rs7759001	rs6904883	chr6	27357308	active promoter	ZNF391
Lupus nephritis in systemic lupus erythematosus	rs2478118	rs2478106	chr10	13628528	active promoter	PRPF18
Renal cell carcinoma	rs11894252	rs11689011	chr2	46541176	active promoter	EPAS1
Renal cell carcinoma	rs7579899	rs11689011	chr2	46541176	active promoter	EPAS1
IgA nephropathy	rs4227	rs4968214	chr17	7477477	active promoter	EIF4A1
Chronic kidney disease	rs7546668	rs4233537	chr1	15849700	poised promoter	CASP9
Chronic kidney disease	rs1800615	rs4233537	chr1	15849700	poised promoter	CASP9
Chronic kidney disease	rs12124078	rs4233537	chr1	15849700	poised promoter	CASP9
Chronic kidney disease	rs7546668	rs4233538	chr1	15849855	poised promoter	CASP9
Chronic kidney disease	rs1800615	rs4233538	chr1	15849855	poised promoter	CASP9
Chronic kidney disease	rs12124078	rs4233538	chr1	15849855	poised promoter	CASP9
Chronic kidney disease	rs7546668	rs10803388	chr1	15850097	poised promoter	CASP9
Chronic kidney disease	rs1800615	rs10803388	chr1	15850097	poised promoter	CASP9
Chronic kidney disease	rs12124078	rs10803388	chr1	15850097	poised promoter	CASP9
Chronic kidney disease	rs7546668	rs4645989	chr1	15850343	poised promoter	CASP9
Chronic kidney disease	rs1800615	rs4645989	chr1	15850343	poised promoter	CASP9
Chronic kidney disease	rs12124078	rs4645989	chr1	15850343	poised promoter	CASP9
Diabetic kidney disease	rs10911184	rs10797795	chr1	182931205	active promoter	SHCBP1L
Diabetic kidney disease	rs10911184	rs57132272	chr1	182931507	active promoter	SHCBP1L
Chronic kidney disease	rs187355703	rs187355703	chr2	176993583	active promoter	HOXD8
Chronic kidney disease	rs653178	rs653178	chr12	112007756	active promoter	ATXN2
Chronic kidney disease	rs1933182	rs3768495	chr1	109935325	poised promoter	SORT1
Chronic kidney disease	rs10127790	rs3768495	chr1	109935325	poised promoter	SORT1
Chronic kidney disease	rs1933182	rs3768494	chr1	109935427	poised promoter	SORT1
Chronic kidney disease	rs10127790	rs3768494	chr1	109935427	poised promoter	SORT1
Chronic kidney disease	rs1933182	rs3768493	chr1	109935505	poised promoter	SORT1
Chronic kidney disease	rs10127790	rs3768493	chr1	109935505	poised promoter	SORT1
Chronic kidney disease	rs1933182	rs10858091	chr1	109935578	poised promoter	SORT1
Chronic kidney disease	rs10127790	rs10858091	chr1	109935578	poised promoter	SORT1
Chronic kidney disease	rs1933182	rs2140924	chr1	109935775	poised promoter	SORT1
Chronic kidney disease	rs10127790	rs2140924	chr1	109935775	poised promoter	SORT1
Chronic kidney disease	rs1933182	rs6537757	chr1	109936682	poised promoter	SORT1
Chronic kidney disease	rs10127790	rs6537757	chr1	109936682	poised promoter	SORT1
Chronic kidney disease	rs1933182	rs2781552	chr1	110025881	poised promoter	ATXN7L2
Chronic kidney disease	rs12136063	rs2781552	chr1	110025881	poised promoter	ATXN7L2
Chronic kidney disease	rs1933182	rs573491	chr1	110026891	poised promoter	ATXN7L2
Chronic kidney disease	rs12136063	rs573491	chr1	110026891	poised promoter	ATXN7L2
Chronic kidney disease	rs1933182	rs2781553	chr1	110026989	poised promoter	ATXN7L2
Chronic kidney disease	rs12136063	rs2781553	chr1	110026989	poised promoter	ATXN7L2
Chronic kidney disease	rs347685	rs150435747	chr3	141746132	poised promoter	TFDP2
Chronic kidney disease	rs2861422	rs150435747	chr3	141746132	poised promoter	TFDP2
Chronic kidney disease	rs7759001	rs2223464	chr6	27356216	poised promoter	ZNF391
Chronic kidney disease	rs7759001	rs12195788	chr6	27356406	poised promoter	ZNF391
Chronic kidney disease	rs7759001	rs10807020	chr6	27356902	poised promoter	ZNF391
Chronic kidney disease	rs7759001	rs10807021	chr6	27356925	poised promoter	ZNF391
Chronic kidney disease	rs7759001	rs6904883	chr6	27357308	poised promoter	ZNF391
Chronic kidney disease	rs7759001	rs2206251	chr6	27358392	poised promoter	ZNF391
Chronic kidney disease	rs7759001	rs2206252	chr6	27358462	poised promoter	ZNF391
Chronic kidney disease	rs164748	rs154656	chr16	89708003	active promoter	SPATA33
Chronic kidney disease	rs164748	rs154657	chr16	89708096	active promoter	SPATA33
Chronic kidney disease	rs164748	rs164749	chr16	89708224	active promoter	SPATA33
Chronic kidney disease	rs164748	rs164748	chr16	89708292	active promoter	SPATA33
IgA nephropathy	rs2074038	rs2074038	chr11	44087989	active promoter	ACCS
Chronic kidney disease	rs10794720	rs11250242	chr10	1100064	poised promoter	IDI1
Chronic kidney disease	rs10794720	rs74117685	chr10	1100410	poised promoter	IDI1
Chronic kidney disease	rs4014195	rs61893835	chr11	65478487	active promoter	KAT5
Chronic kidney disease	rs4014195	rs146626079	chr11	65478668	active promoter	KAT5
Chronic kidney disease	rs4014195	rs2236682	chr11	65480090	active promoter	KAT5
Chronic kidney disease	rs1933182	rs10858085	chr1	109914983	active promoter	SORT1
Chronic kidney disease	rs10127790	rs10858085	chr1	109914983	active promoter	SORT1
Chronic kidney disease	rs1933182	rs10858086	chr1	109915075	active promoter	SORT1
Chronic kidney disease	rs10127790	rs10858086	chr1	109915075	active promoter	SORT1
Idiopathic membranous nephropathy	rs1265159	rs1150765	chr6	31127562	poised promoter	TCF19
Idiopathic membranous nephropathy	rs3130544	rs7750641	chr6	31129310	poised promoter	TCF19
Idiopathic membranous nephropathy	rs7750641	rs7750641	chr6	31129310	poised promoter	TCF19
Diabetic kidney disease	rs12531478	rs12531386	chr7	15239663	active promoter	DGKB
Idiopathic membranous nephropathy	rs389884	rs144929896	chr6	31798134	active promoter	HSPA1B
IgA nephropathy	rs3925075	rs11641202	chr16	31330161	poised promoter	ITGAX
Renal cell carcinoma	rs234043	rs234043	chr3	172313367	active promoter	TNFSF10
Diabetic kidney disease	rs1249910	rs3083372	chr3	112373816	active promoter	CCDC80
Chronic kidney disease	rs6465825	rs6970595	chr7	77426482	poised promoter	TMEM60
Chronic kidney disease	rs2467853	rs6145546	chr15	45668603	poised promoter	GATM
Chronic kidney disease	rs2453533	rs6145546	chr15	45668603	poised promoter	GATM
Idiopathic membranous nephropathy	rs1265159	rs720466	chr6	31125705	active promoter	TCF19
Idiopathic membranous nephropathy	rs1265159	rs3130455	chr6	31125978	active promoter	TCF19
Idiopathic membranous nephropathy	rs1265159	rs1150765	chr6	31127562	active promoter	TCF19
Chronic kidney disease	rs1933182	rs1880670	chr1	109941133	active promoter	SORT1
Chronic kidney disease	rs10127790	rs1880670	chr1	109941133	active promoter	SORT1
Renal cell carcinoma	rs9839909	rs9859043	chr3	171526153	active promoter	PLD1
IgA nephropathy	rs2071543	rs2284190	chr6	32819517	poised promoter	TAP1
IgA nephropathy	rs2071543	rs2071536	chr6	32821447	poised promoter	TAP1
Chronic kidney disease	rs911119	rs6048949	chr20	23603199	poised promoter	CST3
Chronic kidney disease	rs911119	rs6048950	chr20	23603252	poised promoter	CST3
Chronic kidney disease	rs911119	rs7265178	chr20	23603382	poised promoter	CST3
Chronic kidney disease	rs911119	rs12625182	chr20	23604023	poised promoter	CST3
Chronic kidney disease	rs911119	rs6036474	chr20	23604414	poised promoter	CST3
Lupus nephritis in systemic lupus erythematosus	rs2236178	rs6082331	chr20	21108350	active promoter	KIZ
Chronic kidney disease	rs911119	rs6048949	chr20	23603199	active promoter	CST3
Chronic kidney disease	rs911119	rs6048950	chr20	23603252	active promoter	CST3
Chronic kidney disease	rs911119	rs7265178	chr20	23603382	active promoter	CST3
Chronic kidney disease	rs911119	rs12625182	chr20	23604023	active promoter	CST3
Chronic kidney disease	rs911119	rs6036474	chr20	23604414	active promoter	CST3
Chronic kidney disease	rs911119	rs147398667	chr20	23604766	active promoter	CST3
Renal cell carcinoma	rs234043	rs71179995	chr3	172310795	active promoter	TNFSF10
Renal cell carcinoma	rs234043	rs234055	chr3	172310820	active promoter	TNFSF10
Renal cell carcinoma	rs4953345	rs12712973	chr2	46556633	active promoter	EPAS1
Renal cell carcinoma	rs4953345	rs12620992	chr2	46556761	active promoter	EPAS1
Renal cell carcinoma	rs4953345	rs6706717	chr2	46556824	active promoter	EPAS1
Chronic kidney disease	rs7759001	rs6456790	chr6	27443536	poised promoter	ZNF184
Renal function-related traits (BUN)	rs6026584	rs6026578	chr20	57463472	active promoter	GNAS
Renal function-related traits (BUN)	rs6026584	rs6026579	chr20	57463993	active promoter	GNAS
Renal function-related traits (BUN)	rs6026584	rs6026580	chr20	57468150	active promoter	GNAS
Renal function-related traits (BUN)	rs6026584	rs6026584	chr20	57469073	active promoter	GNAS
Renal function-related traits (BUN)	rs6026584	rs15754	chr20	57469227	active promoter	GNAS
Idiopathic membranous nephropathy	rs4664308	rs17241973	chr2	160918601	poised promoter	PLA2R1
Chronic kidney disease	rs164748	rs449882	chr16	89702124	bivalent promoter	DPEP1
Chronic kidney disease	rs164748	rs463938	chr16	89702204	bivalent promoter	DPEP1
Idiopathic membranous nephropathy	rs389884	rs515688	chr6	31832038	active promoter	NEU1
Chronic kidney disease	rs1933182	rs1278847	chr1	110037483	poised promoter	CYB561D1
Chronic kidney disease	rs12136063	rs1278847	chr1	110037483	poised promoter	CYB561D1
Chronic kidney disease	rs1933182	rs749056	chr1	110037838	poised promoter	CYB561D1
Chronic kidney disease	rs12136063	rs749056	chr1	110037838	poised promoter	CYB561D1
Renal cell carcinoma	rs4381241	rs1278530	chr1	50889255	bivalent promoter	DMRTA2
Renal cell carcinoma	rs4381241	rs1278529	chr1	50890634	bivalent promoter	DMRTA2
Renal cell carcinoma	rs4381241	rs1278528	chr1	50890649	bivalent promoter	DMRTA2
Renal cell carcinoma	rs4381241	rs1278527	chr1	50890967	bivalent promoter	DMRTA2
Renal cell carcinoma	rs4381241	rs1278526	chr1	50891213	bivalent promoter	DMRTA2
Renal cell carcinoma	rs11813268	rs4387287	chr10	105677897	active promoter	STN1
Renal cell carcinoma	rs11813268	rs2488002	chr10	105679341	active promoter	STN1
Chronic kidney disease	rs807601	rs66822347	chr2	15733023	poised promoter	DDX1
Renal cell carcinoma	rs67311347	rs4128740	chr3	40519532	poised promoter	ZNF619
Renal cell carcinoma	rs718314	rs1027087	chr12	26470850	active promoter	SSPN
Renal cell carcinoma	rs718314	rs10842707	chr12	26471364	active promoter	SSPN
Renal cell carcinoma	rs718314	rs7132434	chr12	26472562	active promoter	SSPN
Renal cell carcinoma	rs718314	rs2137564	chr12	26473350	active promoter	SSPN
Idiopathic membranous nephropathy	rs4664308	rs4664308	chr2	160917497	poised promoter	PLA2R1
Idiopathic membranous nephropathy	rs4664308	rs4665148	chr2	160917901	poised promoter	PLA2R1
Diabetic kidney disease	rs10019835	rs3796583	chr4	156642730	active promoter	GUCY1B3
Diabetic kidney disease	rs4667466	rs4667768	chr2	163694878	bivalent promoter	KCNH7
Diabetic kidney disease	rs4667466	rs4667769	chr2	163694886	bivalent promoter	KCNH7
Idiopathic membranous nephropathy	rs389884	rs1265947	chr6	31787167	poised promoter	HSPA1A
IgA nephropathy	rs4077515	rs3812575	chr9	139293259	active promoter	SNAPC4
Renal cell carcinoma	rs67311347	rs2276870	chr3	40499182	active promoter	RPL14
Renal cell carcinoma	rs67311347	rs2276871	chr3	40499273	active promoter	RPL14
Chronic kidney disease	rs187355703	rs72927168	chr2	177019561	poised promoter	HOXD4
Chronic kidney disease	rs71359461	rs71359461	chr18	77156103	active promoter	NFATC1
Chronic kidney disease	rs71359461	rs8096658	chr18	77156537	active promoter	NFATC1
Chronic kidney disease	rs911119	rs3787498	chr20	23616781	active promoter	CST3
Chronic kidney disease	rs911119	rs3787499	chr20	23616807	active promoter	CST3
Chronic kidney disease	rs911119	rs3827142	chr20	23617007	active promoter	CST3
Chronic kidney disease	rs911119	rs1064039	chr20	23618427	active promoter	CST3
Chronic kidney disease	rs911119	rs73318135	chr20	23618571	active promoter	CST3
Chronic kidney disease	rs911119	rs71334202	chr20	23618652	active promoter	CST3
Chronic kidney disease	rs911119	rs5030707	chr20	23618656	active promoter	CST3
Chronic kidney disease	rs911119	rs111360484	chr20	23618984	active promoter	CST3
Chronic kidney disease	rs911119	rs67567111	chr20	23619075	active promoter	CST3
Chronic kidney disease	rs911119	rs3827143	chr20	23619617	active promoter	CST3
Chronic kidney disease	rs911119	rs199975166	chr20	23619711	active promoter	CST3
Renal cell carcinoma	rs11894252	rs1867787	chr2	46525391	active promoter	EPAS1
Renal cell carcinoma	rs7579899	rs1867787	chr2	46525391	active promoter	EPAS1
Renal cell carcinoma	rs11894252	rs10211665	chr2	46526096	active promoter	EPAS1
Renal cell carcinoma	rs7579899	rs10211665	chr2	46526096	active promoter	EPAS1
Renal cell carcinoma	rs11894252	rs11125068	chr2	46527816	active promoter	EPAS1
Renal cell carcinoma	rs7579899	rs11125068	chr2	46527816	active promoter	EPAS1
Chronic kidney disease	rs8056893	rs9888796	chr16	68297589	active promoter	SLC7A6
Chronic kidney disease	rs11039182	rs11039154	chr11	47278502	active promoter	NR1H3
Chronic kidney disease	rs7759001	rs4713106	chr6	27444714	poised promoter	ZNF184
Chronic kidney disease	rs7759001	rs4713107	chr6	27446289	poised promoter	ZNF184
Idiopathic membranous nephropathy	rs3096697	rs1800625	chr6	32152442	active promoter	AGER
Idiopathic membranous nephropathy	rs3134945	rs1800625	chr6	32152442	active promoter	AGER
Diabetic kidney disease	rs2243480	rs313824	chr7	65581207	poised promoter	CRCP
Diabetic kidney disease	rs2243480	rs186378	chr7	65582058	poised promoter	CRCP
Diabetic kidney disease	rs6910061	rs9468410	chr6	11095659	poised promoter	SMIM13
Diabetic kidney disease	rs6910061	rs9468411	chr6	11095674	poised promoter	SMIM13
Diabetic kidney disease	rs6910061	rs9468412	chr6	11095876	poised promoter	SMIM13
Diabetic kidney disease	rs6910061	rs10946959	chr6	11096401	poised promoter	SMIM13
Diabetic kidney disease	rs6910061	rs34846077	chr6	11096561	poised promoter	SMIM13
Diabetic kidney disease	rs6910061	rs111238689	chr6	11096986	poised promoter	SMIM13
Idiopathic membranous nephropathy	rs3115663	rs3130621	chr6	31587083	active promoter	PRRC2A
Idiopathic membranous nephropathy	rs3130618	rs3130621	chr6	31587083	active promoter	PRRC2A
Idiopathic membranous nephropathy	rs3115663	rs3115665	chr6	31589264	active promoter	PRRC2A
Idiopathic membranous nephropathy	rs3130618	rs3115665	chr6	31589264	active promoter	PRRC2A
Chronic kidney disease	rs10277115	rs1533988	chr7	1293010	bivalent promoter	UNCX
Chronic kidney disease	rs71359461	rs71359461	chr18	77156103	poised promoter	NFATC1
Chronic kidney disease	rs71359461	rs8096658	chr18	77156537	poised promoter	NFATC1
IgA nephropathy	rs2074038	rs2074038	chr11	44087989	poised promoter	ACCS
Chronic kidney disease	rs7759001	rs4713107	chr6	27446289	active promoter	ZNF184
Idiopathic membranous nephropathy	rs3096697	rs3134947	chr6	32145205	active promoter	AGPAT1
Idiopathic membranous nephropathy	rs3134945	rs3134947	chr6	32145205	active promoter	AGPAT1
Idiopathic membranous nephropathy	rs3096697	rs3134946	chr6	32145993	active promoter	AGPAT1
Idiopathic membranous nephropathy	rs3134945	rs3134946	chr6	32145993	active promoter	AGPAT1
Idiopathic membranous nephropathy	rs3096697	rs3096689	chr6	32145999	active promoter	AGPAT1
Idiopathic membranous nephropathy	rs3134945	rs3096689	chr6	32145999	active promoter	AGPAT1
Idiopathic membranous nephropathy	rs3096697	rs3134945	chr6	32146492	active promoter	AGPAT1
Idiopathic membranous nephropathy	rs3134945	rs3134945	chr6	32146492	active promoter	AGPAT1
Idiopathic membranous nephropathy	rs3096697	rs3134944	chr6	32146644	active promoter	AGPAT1
Idiopathic membranous nephropathy	rs3134945	rs3134944	chr6	32146644	active promoter	AGPAT1
Idiopathic membranous nephropathy	rs3096697	rs3132965	chr6	32146997	active promoter	AGPAT1
Idiopathic membranous nephropathy	rs3134945	rs3132965	chr6	32146997	active promoter	AGPAT1
Idiopathic membranous nephropathy	rs3096697	rs3130349	chr6	32147696	active promoter	AGPAT1
Idiopathic membranous nephropathy	rs3134945	rs3130349	chr6	32147696	active promoter	AGPAT1
Idiopathic membranous nephropathy	rs3096697	rs1062070	chr6	32148031	active promoter	AGPAT1
Idiopathic membranous nephropathy	rs3134945	rs1062070	chr6	32148031	active promoter	AGPAT1
IgA nephropathy	rs7634389	rs967367	chr3	186734466	active promoter	ST6GAL1
IgA nephropathy	rs7634389	rs5001409	chr3	186735690	active promoter	ST6GAL1
IgA nephropathy	rs4077515	rs10781499	chr9	139266405	active promoter	CARD9
IgA nephropathy	rs4077515	rs4077515	chr9	139266496	active promoter	CARD9
IgA nephropathy	rs4077515	rs4075760	chr9	139266697	active promoter	CARD9
IgA nephropathy	rs4077515	rs4078099	chr9	139267533	active promoter	CARD9
IgA nephropathy	rs4077515	rs3812558	chr9	139269135	active promoter	CARD9
IgA nephropathy	rs4077515	rs3829110	chr9	139269198	active promoter	CARD9
IgA nephropathy	rs2071543	rs9357155	chr6	32809848	poised promoter	PSMB8
IgA nephropathy	rs2071543	rs2071543	chr6	32811629	poised promoter	PSMB8
Chronic kidney disease	rs7759001	rs6912091	chr6	27354852	poised promoter	ZNF391
Chronic kidney disease	rs7759001	rs6934933	chr6	27354862	poised promoter	ZNF391
Chronic kidney disease	rs7759001	rs6934985	chr6	27354943	poised promoter	ZNF391
Chronic kidney disease	rs7759001	rs6935116	chr6	27354949	poised promoter	ZNF391
Chronic kidney disease	rs7759001	rs6935118	chr6	27354958	poised promoter	ZNF391
Chronic kidney disease	rs7759001	rs9468111	chr6	27355083	poised promoter	ZNF391
Chronic kidney disease	rs7759001	rs6913122	chr6	27355292	poised promoter	ZNF391
Chronic kidney disease	rs7759001	rs2206250	chr6	27355842	poised promoter	ZNF391
Chronic kidney disease	rs7759001	rs2223463	chr6	27356193	poised promoter	ZNF391
Idiopathic membranous nephropathy	rs3130564	rs3095298	chr6	31082932	poised promoter	PSORS1C1
Idiopathic membranous nephropathy	rs3130564	rs3094220	chr6	31082987	poised promoter	PSORS1C1
Idiopathic membranous nephropathy	rs3130564	rs3094216	chr6	31084048	poised promoter	PSORS1C1
Chronic kidney disease	rs164748	rs154656	chr16	89708003	poised promoter	SPATA33
Chronic kidney disease	rs164748	rs154657	chr16	89708096	poised promoter	SPATA33
Chronic kidney disease	rs164748	rs164749	chr16	89708224	poised promoter	SPATA33
Chronic kidney disease	rs164748	rs164748	chr16	89708292	poised promoter	SPATA33
Idiopathic membranous nephropathy	rs3096697	rs192471087	chr6	32119730	active promoter	PPT2
Idiopathic membranous nephropathy	rs3134945	rs192471087	chr6	32119730	active promoter	PPT2
Idiopathic membranous nephropathy	rs3096697	rs3096696	chr6	32122472	active promoter	PPT2
Idiopathic membranous nephropathy	rs3134945	rs3096696	chr6	32122472	active promoter	PPT2
Idiopathic membranous nephropathy	rs3096697	rs3130281	chr6	32123973	active promoter	PPT2
Idiopathic membranous nephropathy	rs3134945	rs3130281	chr6	32123973	active promoter	PPT2
Chronic kidney disease	rs3741414	rs7964492	chr12	57823585	active promoter	R3HDM2
Chronic kidney disease	rs1106766	rs7964492	chr12	57823585	active promoter	R3HDM2
Chronic kidney disease	rs1933182	rs1278847	chr1	110037483	active promoter	CYB561D1
Chronic kidney disease	rs12136063	rs1278847	chr1	110037483	active promoter	CYB561D1
Chronic kidney disease	rs1933182	rs749056	chr1	110037838	active promoter	CYB561D1
Chronic kidney disease	rs12136063	rs749056	chr1	110037838	active promoter	CYB561D1
Diabetic kidney disease	rs304029	rs304077	chr3	4534629	poised promoter	ITPR1
Diabetic kidney disease	rs304029	rs304076	chr3	4535380	poised promoter	ITPR1
Diabetic kidney disease	rs304029	rs304074	chr3	4535974	poised promoter	ITPR1
Diabetic kidney disease	rs304029	rs304073	chr3	4536386	poised promoter	ITPR1
Diabetic kidney disease	rs2243480	rs1979823	chr7	65704613	active promoter	TPST1
Chronic kidney disease	rs7546668	rs4233537	chr1	15849700	active promoter	CASP9
Chronic kidney disease	rs1800615	rs4233537	chr1	15849700	active promoter	CASP9
Chronic kidney disease	rs12124078	rs4233537	chr1	15849700	active promoter	CASP9
Chronic kidney disease	rs7546668	rs4233538	chr1	15849855	active promoter	CASP9
Chronic kidney disease	rs1800615	rs4233538	chr1	15849855	active promoter	CASP9
Chronic kidney disease	rs12124078	rs4233538	chr1	15849855	active promoter	CASP9
Chronic kidney disease	rs7546668	rs10803388	chr1	15850097	active promoter	CASP9
Chronic kidney disease	rs1800615	rs10803388	chr1	15850097	active promoter	CASP9
Chronic kidney disease	rs12124078	rs10803388	chr1	15850097	active promoter	CASP9
Chronic kidney disease	rs7546668	rs4645989	chr1	15850343	active promoter	CASP9
Chronic kidney disease	rs1800615	rs4645989	chr1	15850343	active promoter	CASP9
Chronic kidney disease	rs12124078	rs4645989	chr1	15850343	active promoter	CASP9
Chronic kidney disease	rs7546668	rs12741552	chr1	15853276	active promoter	CASP9
Chronic kidney disease	rs1800615	rs12741552	chr1	15853276	active promoter	CASP9
Chronic kidney disease	rs12124078	rs12741552	chr1	15853276	active promoter	CASP9
Chronic kidney disease	rs7546668	rs3795758	chr1	15853551	active promoter	CASP9
Chronic kidney disease	rs1800615	rs3795758	chr1	15853551	active promoter	CASP9
Chronic kidney disease	rs12124078	rs3795758	chr1	15853551	active promoter	CASP9
Chronic kidney disease	rs7546668	rs3795759	chr1	15853628	active promoter	CASP9
Chronic kidney disease	rs1800615	rs3795759	chr1	15853628	active promoter	CASP9
Chronic kidney disease	rs12124078	rs3795759	chr1	15853628	active promoter	CASP9
Chronic kidney disease	rs7546668	rs4661640	chr1	15854882	active promoter	CASP9
Chronic kidney disease	rs1800615	rs4661640	chr1	15854882	active promoter	CASP9
Chronic kidney disease	rs12124078	rs4661640	chr1	15854882	active promoter	CASP9
Chronic kidney disease	rs7546668	rs7546668	chr1	15855123	active promoter	CASP9
Chronic kidney disease	rs1800615	rs7546668	chr1	15855123	active promoter	CASP9
Chronic kidney disease	rs12124078	rs7546668	chr1	15855123	active promoter	CASP9
Diabetic kidney disease	rs2243480	rs34032527	chr7	65565141	active promoter	CRCP
Diabetic kidney disease	rs2243480	rs36127118	chr7	65565505	active promoter	CRCP
Chronic kidney disease	rs9682041	rs4955588	chr3	170072864	active promoter	SKIL
Chronic kidney disease	rs9682041	rs57508070	chr3	170074374	active promoter	SKIL
Chronic kidney disease	rs9682041	rs1511175	chr3	170076006	active promoter	SKIL
Diabetic kidney disease	rs2243480	rs780453	chr7	65576913	active promoter	CRCP
Renal cell carcinoma	rs11637556	rs74956204	chr15	66794352	active promoter	RPL4
Renal cell carcinoma	rs11637556	rs28684409	chr15	66794706	active promoter	RPL4
Renal function-related traits (BUN)	rs2049805	rs914615	chr1	155175892	active promoter	MTX1
Chronic kidney disease	rs1933182	rs2781552	chr1	110025881	active promoter	ATXN7L2
Chronic kidney disease	rs12136063	rs2781552	chr1	110025881	active promoter	ATXN7L2
Chronic kidney disease	rs1933182	rs573491	chr1	110026891	active promoter	ATXN7L2
Chronic kidney disease	rs12136063	rs573491	chr1	110026891	active promoter	ATXN7L2
Chronic kidney disease	rs1933182	rs2781553	chr1	110026989	active promoter	ATXN7L2
Chronic kidney disease	rs12136063	rs2781553	chr1	110026989	active promoter	ATXN7L2
Chronic kidney disease	rs164748	rs164747	chr16	89708680	poised promoter	SPATA33
Idiopathic membranous nephropathy	rs389884	rs2607014	chr6	31761213	active promoter	VARS
Diabetic kidney disease	rs2243480	rs160639	chr7	65579987	active promoter	CRCP
Diabetic kidney disease	rs2243480	rs313824	chr7	65581207	active promoter	CRCP
Diabetic kidney disease	rs2243480	rs186378	chr7	65582058	active promoter	CRCP
Chronic kidney disease	rs12144044	rs12144044	chr1	113248791	active promoter	RHOC
Chronic kidney disease	rs12144044	rs3806443	chr1	113249486	active promoter	RHOC
Chronic kidney disease	rs12144044	rs3806442	chr1	113249504	active promoter	RHOC
Chronic kidney disease	rs12144044	rs3806441	chr1	113249524	active promoter	RHOC
Chronic kidney disease	rs12144044	rs36022459	chr1	113251461	active promoter	RHOC
Chronic kidney disease	rs9682041	rs34129766	chr3	170080332	poised promoter	SKIL
IgA nephropathy	rs9314614	rs3863728	chr8	6698224	poised promoter	XKR5
IgA nephropathy	rs9314614	rs4840638	chr8	6698248	poised promoter	XKR5
IgA nephropathy	rs9314614	rs4840639	chr8	6698413	poised promoter	XKR5
IgA nephropathy	rs9314614	rs2951832	chr8	6698630	poised promoter	XKR5
IgA nephropathy	rs9314614	rs881362	chr8	6698894	poised promoter	XKR5
IgA nephropathy	rs9314614	rs2951830	chr8	6699486	poised promoter	XKR5
IgA nephropathy	rs9314614	rs2702846	chr8	6699538	poised promoter	XKR5
IgA nephropathy	rs9314614	rs2951828	chr8	6700160	poised promoter	XKR5
Idiopathic membranous nephropathy	rs389884	rs3130491	chr6	31745464	active promoter	VWA7
Chronic kidney disease	rs4014195	rs11227299	chr11	65549570	poised promoter	AP5B1
Chronic kidney disease	rs11604462	rs11227299	chr11	65549570	poised promoter	AP5B1
Chronic kidney disease	rs911119	rs3088162	chr20	23607752	poised promoter	CST3
Chronic kidney disease	rs911119	rs1010117	chr20	23608421	poised promoter	CST3
Chronic kidney disease	rs911119	rs6048956	chr20	23609301	poised promoter	CST3
Chronic kidney disease	rs911119	rs34374560	chr20	23609462	poised promoter	CST3
Chronic kidney disease	rs848490	rs4291201	chr7	77496555	active promoter	PHTF2
Diabetic kidney disease	rs1677894	rs1270773	chr12	78332786	active promoter	NAV3
Diabetic kidney disease	rs1677894	rs2731433	chr12	78333819	active promoter	NAV3
Diabetic kidney disease	rs11107616	rs2731433	chr12	78333819	active promoter	NAV3
Diabetic kidney disease	rs1677894	rs1731740	chr12	78334053	active promoter	NAV3
Diabetic kidney disease	rs11107616	rs1731740	chr12	78334053	active promoter	NAV3
Diabetic kidney disease	rs1677894	rs2619071	chr12	78336122	active promoter	NAV3
Diabetic kidney disease	rs11107616	rs2619071	chr12	78336122	active promoter	NAV3
Diabetic kidney disease	rs1677894	rs11107504	chr12	78336732	active promoter	NAV3
Diabetic kidney disease	rs11107616	rs11107504	chr12	78336732	active promoter	NAV3
Chronic kidney disease	rs807601	rs66822347	chr2	15733023	active promoter	DDX1
Diabetic kidney disease	rs1249910	rs6772102	chr3	112399211	active promoter	CCDC80
Diabetic kidney disease	rs1249910	rs2399449	chr3	112400174	active promoter	CCDC80
Diabetic kidney disease	rs1249910	rs11286581	chr3	112400574	active promoter	CCDC80
Diabetic kidney disease	rs1249910	rs4145150	chr3	112402652	active promoter	CCDC80
Diabetic kidney disease	rs1249910	rs4145151	chr3	112402706	active promoter	CCDC80
Chronic kidney disease	rs10794720	rs10047382	chr10	1102868	poised promoter	WDR37
Chronic kidney disease	rs10794720	rs10047269	chr10	1103058	poised promoter	WDR37
Chronic kidney disease	rs10794720	rs10047383	chr10	1103095	poised promoter	WDR37
Chronic kidney disease	rs10794720	rs12244052	chr10	1103266	poised promoter	WDR37
Chronic kidney disease	rs10794720	rs12268949	chr10	1104257	poised promoter	WDR37
Idiopathic membranous nephropathy	rs4664308	rs4665148	chr2	160917901	active promoter	PLA2R1
Idiopathic membranous nephropathy	rs4664308	rs17241973	chr2	160918601	active promoter	PLA2R1
Chronic kidney disease	rs347685	rs150435747	chr3	141746132	active promoter	TFDP2
Chronic kidney disease	rs2861422	rs150435747	chr3	141746132	active promoter	TFDP2
Diabetic kidney disease	rs2243480	rs4481472	chr7	65668764	active promoter	TPST1
Renal cell carcinoma	rs11813268	rs4387287	chr10	105677897	poised promoter	STN1
Chronic kidney disease	rs6088580	rs6060001	chr20	33294353	poised promoter	TP53INP2
Chronic kidney disease	rs4014195	rs11227299	chr11	65549570	active promoter	AP5B1
Chronic kidney disease	rs11604462	rs11227299	chr11	65549570	active promoter	AP5B1
Chronic kidney disease	rs12975033	rs56066508	chr19	49241400	poised promoter	RASIP1
Renal cell carcinoma	rs67311347	rs7633809	chr3	40517737	active promoter	ZNF619
Renal cell carcinoma	rs67311347	rs9882171	chr3	40518821	active promoter	ZNF619
Renal cell carcinoma	rs67311347	rs4128740	chr3	40519532	active promoter	ZNF619
Chronic kidney disease	rs913423	rs10882140	chr10	94842213	poised promoter	CYP26A1
Idiopathic membranous nephropathy	rs2233956	rs2233956	chr6	31081205	active promoter	PSORS1C1
Idiopathic membranous nephropathy	rs3130544	rs3094222	chr6	31081434	active promoter	PSORS1C1
Idiopathic membranous nephropathy	rs7750641	rs3094222	chr6	31081434	active promoter	PSORS1C1
Idiopathic membranous nephropathy	rs3130564	rs3130976	chr6	31081940	active promoter	PSORS1C1
Idiopathic membranous nephropathy	rs3130564	rs3095300	chr6	31082476	active promoter	PSORS1C1
Idiopathic membranous nephropathy	rs3130564	rs3095298	chr6	31082932	active promoter	PSORS1C1
Idiopathic membranous nephropathy	rs3130564	rs3094220	chr6	31082987	active promoter	PSORS1C1
Idiopathic membranous nephropathy	rs3130564	rs3094216	chr6	31084048	active promoter	PSORS1C1
Idiopathic membranous nephropathy	rs389884	rs558702	chr6	31870326	active promoter	ZBTB12
Renal function-related traits (BUN)	rs2206271	rs2744475	chr6	50784880	poised promoter	TFAP2B
Idiopathic membranous nephropathy	rs3096697	rs192471087	chr6	32119730	poised promoter	PRRT1
Idiopathic membranous nephropathy	rs3134945	rs192471087	chr6	32119730	poised promoter	PRRT1
