# Supplementary material for: Chromatin architecture reveals cell type-specific target genes for kidney disease risk variants
Source: BMC Biol. 2021 Feb 24;19:38. doi: 10.1186/s12915-021-00977-7 (PMC7905576; doi:10.1186/s12915-021-00977-7)
Supplement: Supplementary file 5 — Additional file 5: Table S8. Identified target genes for lead SNPs of kidney related traits GWAS overlapping with enhancers. [file 12915_2021_977_MOESM5_ESM.xls]

## Sheet: Additional file 4_pmid-gwas cat
Additional file 5: Table S8 Identified target genes for lead SNPs of kidney related traits GWAS overlapping with enhancers.
Disease.Trait	SNPS	Chr	Position	Seg	FDR.chromatin.interactin.	HiChIP.gene		RISK.ALLELE.FREQUENCY
Chronic kidney disease	rs10513801	3	185822353	active enhancer	0.0001264	EIF4A2(novel)		0.87
Chronic kidney disease	rs10513801	3	185822353	active enhancer	0.16545	TRA2B(novel)		0.87
Chronic kidney disease	rs10513801	3	185822353	active enhancer	0.0506995	IGF2BP2(novel)		0.87
Chronic kidney disease	rs10513801	3	185822353	active enhancer	0.0220913	SENP2(novel)		NR,0.87
Chronic kidney disease	rs10794720	10	1156165	active enhancer	0.0105717	PFKP(novel)		NR,0.87
Chronic kidney disease	rs10794720	10	1156165	active enhancer	0.0105717	PFKP(novel)		0.08
Chronic kidney disease	rs1106766	12	57809456	active enhancer	0.0141009	BAZ2A(novel)		0.22
Chronic kidney disease	rs1106766	12	57809456	active enhancer	0.983319	R3HDM2(novel)		0.22
Chronic kidney disease	rs1106766	12	57809456	active enhancer	0.998844	INHBE(novel)		0.22
Chronic kidney disease	rs1106766	12	57809456	active enhancer	0.103551	NXPH4(novel)		0.22
Chronic kidney disease	rs1106766	12	57809456	active enhancer	0.998844	GLI1(novel)		0.22
Chronic kidney disease	rs1106766	12	57809456	active enhancer	0.145163	NDUFA4L2(novel)		0.22
Chronic kidney disease	rs1106766	12	57809456	active enhancer	1.55e-05	NAB2(novel)		0.22
Renal function-related traits (BUN)	rs11123170	2	113978940	active enhancer	0.0936686	CBWD2(novel)		0.35
Renal function-related traits (BUN)	rs11123170	2	113978940	active enhancer	1.79e-06	SLC35F5(novel)		0.35
Renal function-related traits (BUN)	rs11123170	2	113978940	active enhancer	3.73e-10	ZC3H8(novel)		0.35
Renal function-related traits (BUN)	rs11123170	2	113978940	active enhancer	0.0172565	CHCHD5(novel)		0.35
Renal function-related traits (BUN)	rs11123170	2	113978940	active enhancer	0	PAX8(novel)		0.35
Renal function-related traits (BUN)	rs11123170	2	113978940	active enhancer	0.0119082	TMEM87B(novel)		0.35
Renal cell carcinoma	rs11263654	11	69238123	active enhancer	0.0114502	CHKA(novel)		NR
Renal cell carcinoma	rs11263654	11	69238123	active enhancer	0.000110859	CCND1(novel)		NR
Chronic kidney disease	rs12144044	1	113248791	active enhancer	0.0684491	WNT2B(novel)		0.28
Chronic kidney disease	rs12144044	1	113248791	active enhancer	0.0117854	BCL2L15(novel)		0.28
Chronic kidney disease	rs12144044	1	113248791	active enhancer	0.998844	PPM1J(novel)		0.28
Chronic kidney disease	rs12144044	1	113248791	active enhancer	0	ST7L(novel)		0.28
Chronic kidney disease	rs12144044	1	113248791	active enhancer	2.36e-10	DCLRE1B(novel)		0.28
Chronic kidney disease	rs12144044	1	113248791	active enhancer	0.00252943	SLC16A1(novel)		0.28
Chronic kidney disease	rs12144044	1	113248791	active enhancer	0	CTTNBP2NL(novel)		0.28
Chronic kidney disease	rs12144044	1	113248791	active enhancer	0	CAPZA1(novel)		0.28
Chronic kidney disease	rs12144044	1	113248791	active enhancer	0.000719843	LRIG2(novel)		0.28
Chronic kidney disease	rs12144044	1	113248791	active enhancer	0.125861	MOV10(novel)		0.28
Chronic kidney disease	rs12144044	1	113248791	active enhancer	2.36e-10	AP4B1(novel)		0.28
Chronic kidney disease	rs12144044	1	113248791	active enhancer	5.94e-05	PHTF1(novel)		0.28
Diabetic kidney disease	rs1249910	3	112391174	active enhancer	0.0130129	PHLDB2(novel)		NR
Diabetic kidney disease	rs1249910	3	112391174	active enhancer	0	CCDC80(novel)		NR
Diabetic kidney disease	rs1249910	3	112391174	active enhancer	0.0116526	ZDHHC23(novel)		NR
Diabetic kidney disease	rs1249910	3	112391174	active enhancer	0.0212507	ATG3(novel)		NR
Diabetic kidney disease	rs1249910	3	112391174	active enhancer	0.0212507	SLC35A5(novel)		NR
Diabetic kidney disease	rs1249910	3	112391174	active enhancer	0	C3orf52(novel)		NR
Diabetic kidney disease	rs1249910	3	112391174	active enhancer	1.94e-07	PHLDB2(novel)		NR
Diabetic kidney disease	rs1249910	3	112391174	active enhancer	0.0440668	GTPBP8(novel)		NR
Diabetic kidney disease	rs1249910	3	112391174	active enhancer	0.000130056	TAGLN3(novel)		NR
Diabetic kidney disease	rs1249910	3	112391174	active enhancer	0.0380967	NEPRO(novel)		NR
Diabetic kidney disease	rs1249910	3	112391174	active enhancer	4.42e-13	USF3(novel)		NR
Diabetic kidney disease	rs1249910	3	112391174	active enhancer	0.0130129	PHLDB2(novel)		0.35
Diabetic kidney disease	rs1249910	3	112391174	active enhancer	0	CCDC80(novel)		0.35
Diabetic kidney disease	rs1249910	3	112391174	active enhancer	0.0116526	ZDHHC23(novel)		0.35
Diabetic kidney disease	rs1249910	3	112391174	active enhancer	0.0212507	ATG3(novel)		0.35
Diabetic kidney disease	rs1249910	3	112391174	active enhancer	0.0212507	SLC35A5(novel)		0.35
Diabetic kidney disease	rs1249910	3	112391174	active enhancer	0	C3orf52(novel)		0.35
Diabetic kidney disease	rs1249910	3	112391174	active enhancer	1.94e-07	PHLDB2(novel)		0.35
Diabetic kidney disease	rs1249910	3	112391174	active enhancer	0.0440668	GTPBP8(novel)		0.35
Diabetic kidney disease	rs1249910	3	112391174	active enhancer	0.000130056	TAGLN3(novel)		0.35
Diabetic kidney disease	rs1249910	3	112391174	active enhancer	0.0380967	NEPRO(novel)		0.35
Diabetic kidney disease	rs1249910	3	112391174	active enhancer	4.42e-13	USF3(novel)		0.35
Diabetic kidney disease	rs12531478	7	15239894	active enhancer	0.0115939	ISPD(novel)		NR
Idiopathic membranous nephropathy	rs1265159	6	31140047	active enhancer	0.998844	TCF19(novel)		0.2191
Idiopathic membranous nephropathy	rs1265159	6	31140047	active enhancer	0.0258409	PRRC2A(novel)		0.2191
Idiopathic membranous nephropathy	rs1265159	6	31140047	active enhancer	2.32e-07	RPP21(novel)		0.2191
Idiopathic membranous nephropathy	rs1265159	6	31140047	active enhancer	0.0330067	ATP6V1G2(novel)		0.2191
Idiopathic membranous nephropathy	rs1265159	6	31140047	active enhancer	0.0330067	NFKBIL1(novel)		0.2191
Idiopathic membranous nephropathy	rs1265159	6	31140047	active enhancer	0.558842	C6orf15(novel)		0.2191
Idiopathic membranous nephropathy	rs1265159	6	31140047	active enhancer	0.998844	CCHCR1(novel)		0.2191
Idiopathic membranous nephropathy	rs1265159	6	31140047	active enhancer	0.160015	MUC22(novel)		0.2191
Idiopathic membranous nephropathy	rs1265159	6	31140047	active enhancer	4.06e-06	FLOT1(novel)		0.2191
Idiopathic membranous nephropathy	rs1265159	6	31140047	active enhancer	0.558842	PSORS1C1(novel)		0.2191
Idiopathic membranous nephropathy	rs1265159	6	31140047	active enhancer	4.06e-06	IER3(novel)		0.2191
Chronic kidney disease	rs12826808	12	15323380	active enhancer	0.0353464	C12orf60(novel)		NR
Chronic kidney disease	rs12826808	12	15323380	active enhancer	0.0189633	PLBD1(novel)		NR
Chronic kidney disease	rs12826808	12	15323380	active enhancer	0.0409132	ART4(novel)		NR
Chronic kidney disease	rs12826808	12	15323380	active enhancer	0.0353464	WBP11(novel)		NR
Chronic kidney disease	rs12975033	19	49249443	active enhancer	0.998844	DBP(novel)		0.55
Chronic kidney disease	rs12975033	19	49249443	active enhancer	0.998844	BCAT2(novel)		0.55
Chronic kidney disease	rs1317983	6	43806335	active enhancer	0.0561671	POLH(novel)		NR
Chronic kidney disease	rs1317983	6	43806335	active enhancer	0.998844	VEGFA(novel)		NR
Chronic kidney disease	rs1317983	6	43806335	active enhancer	0.163257	C6orf223(novel)		NR
Chronic kidney disease	rs1317983	6	43806335	active enhancer	0.0561671	XPO5(novel)		NR
Chronic kidney disease	rs13298297	9	119264108	active enhancer	0	PAPPA(novel)		0.2
Chronic kidney disease	rs13298297	9	119264108	active enhancer	2.22e-09	TRIM32(novel)		0.2
Chronic kidney disease	rs13298297	9	119264108	active enhancer	2.22e-09	ASTN2(novel)		0.2
Chronic kidney disease	rs163160	11	2789955	active enhancer	0.0105854	POLR2L(novel)		0.82
Chronic kidney disease	rs163160	11	2789955	active enhancer	0.0121885	CTSD(novel)		0.82
Chronic kidney disease	rs163160	11	2789955	active enhancer	0.0105854	TSPAN4(novel)		0.82
Chronic kidney disease	rs163160	11	2789955	active enhancer	0.730556	SLC22A18AS(novel)		0.82
Chronic kidney disease	rs163160	11	2789955	active enhancer	0.998844	CDKN1C(novel)		0.82
Chronic kidney disease	rs163160	11	2789955	active enhancer	1.04e-07	PHLDA2(novel)		0.82
Chronic kidney disease	rs163160	11	2789955	active enhancer	6.23e-05	IFITM10(novel)		0.82
Chronic kidney disease	rs163160	11	2789955	active enhancer	0.730556	SLC22A18(novel)		0.82
Diabetic kidney disease	rs1677894	12	78337936	active enhancer	3.73e-05	PAWR(novel)		NR
IgA nephropathy	rs17019602	1	108188858	active enhancer	0.023144	NTNG1(novel)		0.19
IgA nephropathy	rs17019602	1	108188858	active enhancer	0.740797	VAV3(novel)		0.19
IgA nephropathy	rs17019602	1	108188858	active enhancer	0.0121224	HENMT1(novel)		0.19
Chronic kidney disease	rs17216707	20	52732362	active enhancer	7.72e-08	BCAS1(PMID:26831199,PMID:27588450)		0.79
Chronic kidney disease	rs17216707	20	52732362	active enhancer	0	CYP24A1(novel)		0.79
Chronic kidney disease	rs17216707	20	52732362	active enhancer	0	ZNF217(novel)		0.79
Chronic kidney disease	rs17216707	20	52732362	active enhancer	0	PFDN4(novel)		0.79
Chronic kidney disease	rs17216707	20	52732362	active enhancer	3.47e-05	ZFP64(novel)		0.79
Chronic kidney disease	rs17216707	20	52732362	active enhancer	7.72e-08	BCAS1(PMID:26831199,PMID:27588450)		NR
Chronic kidney disease	rs17216707	20	52732362	active enhancer	0	CYP24A1(novel)		NR
Chronic kidney disease	rs17216707	20	52732362	active enhancer	0	ZNF217(novel)		NR
Chronic kidney disease	rs17216707	20	52732362	active enhancer	0	PFDN4(novel)		NR
Chronic kidney disease	rs17216707	20	52732362	active enhancer	3.47e-05	ZFP64(novel)		NR
Renal function-related traits (BUN)	rs2049805	1	155194980	active enhancer	0.465717	RUSC1(novel)		0.17
Renal function-related traits (BUN)	rs2049805	1	155194980	active enhancer	0.0163913	RIT1(novel)		0.17
Renal function-related traits (BUN)	rs2049805	1	155194980	active enhancer	0.226446	EFNA4(novel)		0.17
Renal function-related traits (BUN)	rs2049805	1	155194980	active enhancer	0.947404	EFNA1(novel)		0.17
Renal function-related traits (BUN)	rs2049805	1	155194980	active enhancer	0.166735	SLC50A1(novel)		0.17
Renal function-related traits (BUN)	rs2049805	1	155194980	active enhancer	0.0109723	S100A2(novel)		0.17
Renal function-related traits (BUN)	rs2049805	1	155194980	active enhancer	0.00098008	ASH1L(novel)		0.17
Renal function-related traits (BUN)	rs2049805	1	155194980	active enhancer	2.2e-07	LMNA(novel)		0.17
Renal function-related traits (BUN)	rs2049805	1	155194980	active enhancer	0.0019384	GBA(novel)		0.17
Renal function-related traits (BUN)	rs2049805	1	155194980	active enhancer	0.998844	FAM189B(novel)		0.17
Renal function-related traits (BUN)	rs2049805	1	155194980	active enhancer	0.970245	SCAMP3(novel)		0.17
Renal function-related traits (BUN)	rs2049805	1	155194980	active enhancer	0.998844	CLK2(novel)		0.17
Renal function-related traits (BUN)	rs2049805	1	155194980	active enhancer	0.031777	FDPS(novel)		0.17
Renal function-related traits (BUN)	rs2049805	1	155194980	active enhancer	0.0796467	ZBTB7B(novel)		0.17
Renal function-related traits (BUN)	rs2049805	1	155194980	active enhancer	0.0139065	ADAM15(novel)		0.17
Renal function-related traits (BUN)	rs2049805	1	155194980	active enhancer	2.08e-08	KRTCAP2(novel)		0.17
Renal function-related traits (BUN)	rs2049805	1	155194980	active enhancer	2.08e-08	TRIM46(novel)		0.17
Renal function-related traits (BUN)	rs2049805	1	155194980	active enhancer	0	MUC1(novel)		0.17
Renal function-related traits (BUN)	rs2049805	1	155194980	active enhancer	0.166735	DPM3(novel)		0.17
Renal function-related traits (BUN)	rs2049805	1	155194980	active enhancer	0.0111762	INTS3(novel)		0.17
Renal function-related traits (BUN)	rs2049805	1	155194980	active enhancer	0.0115391	SLC39A1(novel)		0.17
Renal function-related traits (BUN)	rs2049805	1	155194980	active enhancer	0.0115391	CREB3L4(novel)		0.17
Renal function-related traits (BUN)	rs2049805	1	155194980	active enhancer	0.0116672	JTB(novel)		0.17
Renal function-related traits (BUN)	rs2049805	1	155194980	active enhancer	8.98e-07	SHC1(novel)		0.17
Renal function-related traits (BUN)	rs2049805	1	155194980	active enhancer	8.98e-07	CKS1B(novel)		0.17
Renal function-related traits (BUN)	rs2049805	1	155194980	active enhancer	0.00336653	FLAD1(novel)		0.17
Renal function-related traits (BUN)	rs2049805	1	155194980	active enhancer	0	MTX1(novel)		0.17
Renal function-related traits (BUN)	rs2049805	1	155194980	active enhancer	0	THBS3(novel)		0.17
Idiopathic membranous nephropathy	rs2233956	6	31081205	active enhancer	0.0320784	MICB(novel)		0.1813
Idiopathic membranous nephropathy	rs2233956	6	31081205	active enhancer	0.0909472	GTF2H4(novel)		0.1813
Idiopathic membranous nephropathy	rs2233956	6	31081205	active enhancer	0.000212177	GNL1(novel)		0.1813
Idiopathic membranous nephropathy	rs2233956	6	31081205	active enhancer	0.000212177	PRR3(novel)		0.1813
Idiopathic membranous nephropathy	rs2233956	6	31081205	active enhancer	0.000300564	PPP1R10(novel)		0.1813
Idiopathic membranous nephropathy	rs2233956	6	31081205	active enhancer	0.000300564	MRPS18B(novel)		0.1813
Idiopathic membranous nephropathy	rs2233956	6	31081205	active enhancer	2.24e-08	PPP1R18(novel)		0.1813
Idiopathic membranous nephropathy	rs2233956	6	31081205	active enhancer	2.24e-08	NRM(novel)		0.1813
Idiopathic membranous nephropathy	rs2233956	6	31081205	active enhancer	1.58e-10	TUBB(novel)		0.1813
Idiopathic membranous nephropathy	rs2233956	6	31081205	active enhancer	1.35e-12	FLOT1(novel)		0.1813
Idiopathic membranous nephropathy	rs2233956	6	31081205	active enhancer	7.85e-05	DDR1(novel)		0.1813
Idiopathic membranous nephropathy	rs2233956	6	31081205	active enhancer	1.58e-10	MDC1(novel)		0.1813
Idiopathic membranous nephropathy	rs2233956	6	31081205	active enhancer	0.049653	MICA(novel)		0.1813
Idiopathic membranous nephropathy	rs2233956	6	31081205	active enhancer	0.0132951	TRIM39(novel)		0.1813
Idiopathic membranous nephropathy	rs2233956	6	31081205	active enhancer	8.81e-08	VARS2(novel)		0.1813
Idiopathic membranous nephropathy	rs2233956	6	31081205	active enhancer	0.882232	MUC22(novel)		0.1813
Idiopathic membranous nephropathy	rs2233956	6	31081205	active enhancer	1.35e-12	IER3(novel)		0.1813
Idiopathic membranous nephropathy	rs2233956	6	31081205	active enhancer	2.99e-07	SFTA2(novel)		0.1813
Renal cell carcinoma	rs2241261	8	22876739	active enhancer	0.0926524	TNFRSF10A(novel)		0.51
Renal cell carcinoma	rs2241261	8	22876739	active enhancer	0.998844	RHOBTB2(novel)		0.51
Chronic kidney disease	rs2279463	6	160668389	active enhancer	0.000315869	ACAT2(novel)		NR
Chronic kidney disease	rs2279463	6	160668389	active enhancer	0.0261171	TCP1(novel)		NR
Chronic kidney disease	rs2279463	6	160668389	active enhancer	0.000315869	SOD2(novel)		NR
Chronic kidney disease	rs2279463	6	160668389	active enhancer	4.69e-05	EZR(novel)		NR
Chronic kidney disease	rs2279463	6	160668389	active enhancer	0.0261171	MRPL18(novel)		NR
Chronic kidney disease	rs2279463	6	160668389	active enhancer	0.000315869	ACAT2(novel)		0.12
Chronic kidney disease	rs2279463	6	160668389	active enhancer	0.0261171	TCP1(novel)		0.12
Chronic kidney disease	rs2279463	6	160668389	active enhancer	0.000315869	SOD2(novel)		0.12
Chronic kidney disease	rs2279463	6	160668389	active enhancer	4.69e-05	EZR(novel)		0.12
Chronic kidney disease	rs2279463	6	160668389	active enhancer	0.0261171	MRPL18(novel)		0.12
Chronic kidney disease	rs228611	4	103561709	active enhancer	0.0490195	SLC39A8(novel)		0.48
Chronic kidney disease	rs228611	4	103561709	active enhancer	0.47641	NFKB1(novel)		0.48
Chronic kidney disease	rs228611	4	103561709	active enhancer	0.00117114	SLC39A8(novel)		0.48
Chronic kidney disease	rs2290263	7	25887278	active enhancer	0	HOXA5(novel)		0.73
Chronic kidney disease	rs2290263	7	25887278	active enhancer	0	HOXA10(novel)		0.73
Chronic kidney disease	rs2290263	7	25887278	active enhancer	6.18e-05	SKAP2(novel)		0.73
Chronic kidney disease	rs2290263	7	25887278	active enhancer	0	HOXA11(novel)		0.73
Chronic kidney disease	rs2290263	7	25887278	active enhancer	0.0362937	HNRNPA2B1(novel)		0.73
Chronic kidney disease	rs2290263	7	25887278	active enhancer	0	HOXA4(novel)		0.73
Chronic kidney disease	rs2290263	7	25887278	active enhancer	3.5e-05	TAX1BP1(novel)		0.73
Chronic kidney disease	rs2290263	7	25887278	active enhancer	0.0119498	DFNA5(novel)		0.73
Chronic kidney disease	rs2290263	7	25887278	active enhancer	0	HOXA6(novel)		0.73
Chronic kidney disease	rs2290263	7	25887278	active enhancer	0	HOXA7(novel)		0.73
Chronic kidney disease	rs2290263	7	25887278	active enhancer	0	HOXA3(novel)		0.73
Chronic kidney disease	rs2290263	7	25887278	active enhancer	0.0362937	CBX3(novel)		0.73
Chronic kidney disease	rs2290263	7	25887278	active enhancer	0.0106986	HIBADH(novel)		0.73
Chronic kidney disease	rs2290263	7	25887278	active enhancer	0	HOXA9(novel)		0.73
Chronic kidney disease	rs2290263	7	25887278	active enhancer	1.2e-07	HOXA1(novel)		0.73
Chronic kidney disease	rs2290263	7	25887278	active enhancer	0.0227871	SNX10(novel)		0.73
Chronic kidney disease	rs2290263	7	25887278	active enhancer	7.05e-12	NFE2L3(novel)		0.73
Chronic kidney disease	rs2290263	7	25887278	active enhancer	0.011433	MPP6(novel)		0.73
Renal cell carcinoma	rs234043	3	172313367	active enhancer	0.0109002	SLC2A2(novel)		NR
Renal cell carcinoma	rs234043	3	172313367	active enhancer	1.16e-12	TMEM212(novel)		NR
Renal cell carcinoma	rs234043	3	172313367	active enhancer	0.00918552	NCEH1(novel)		NR
Renal cell carcinoma	rs234043	3	172313367	active enhancer	0	ECT2(novel)		NR
Renal cell carcinoma	rs234043	3	172313367	active enhancer	2.21e-14	FNDC3B(novel)		NR
Renal cell carcinoma	rs234043	3	172313367	active enhancer	8.15e-13	PLD1(novel)		NR
Renal cell carcinoma	rs234043	3	172313367	active enhancer	1.09e-06	TNFSF10(novel)		NR
Renal cell carcinoma	rs234043	3	172313367	active enhancer	0.0116628	TNIK(novel)		NR
Chronic kidney disease	rs267734	1	150951477	active enhancer	0.000467041	ADAMTSL4(novel)		NR
Chronic kidney disease	rs267734	1	150951477	active enhancer	0.0127021	SEMA6C(novel)		NR
Chronic kidney disease	rs267734	1	150951477	active enhancer	0.00480908	VPS72(novel)		NR
Chronic kidney disease	rs267734	1	150951477	active enhancer	0.0154307	CA14(novel)		NR
Chronic kidney disease	rs267734	1	150951477	active enhancer	0	MCL1(novel)		NR
Chronic kidney disease	rs267734	1	150951477	active enhancer	8.82e-07	RPRD2(novel)		NR
Chronic kidney disease	rs267734	1	150951477	active enhancer	0.0123496	OTUD7B(novel)		NR
Chronic kidney disease	rs267734	1	150951477	active enhancer	0.0154595	APH1A(novel)		NR
Chronic kidney disease	rs267734	1	150951477	active enhancer	0.523802	PRUNE1(novel)		NR
Chronic kidney disease	rs267734	1	150951477	active enhancer	0.0761034	PIP5K1A(novel)		NR
Chronic kidney disease	rs267734	1	150951477	active enhancer	0.000870189	ENSA(novel)		NR
Chronic kidney disease	rs267734	1	150951477	active enhancer	0.0143423	ANP32E(novel)		NR
Chronic kidney disease	rs267734	1	150951477	active enhancer	0.983753	C1orf56(novel)		NR
Chronic kidney disease	rs267734	1	150951477	active enhancer	0.0123493	S100A10(novel)		NR
Chronic kidney disease	rs267734	1	150951477	active enhancer	0.926584	ARNT(novel)		NR
Chronic kidney disease	rs267734	1	150951477	active enhancer	0.00824669	SCNM1(novel)		NR
Chronic kidney disease	rs267734	1	150951477	active enhancer	0.998844	CDC42SE1(novel)		NR
Chronic kidney disease	rs267734	1	150951477	active enhancer	0.998844	MLLT11(novel)		NR
Chronic kidney disease	rs267734	1	150951477	active enhancer	0.998844	SETDB1(PMID:20383146)		NR
Chronic kidney disease	rs267734	1	150951477	active enhancer	0.00065523	RFX5(novel)		NR
Chronic kidney disease	rs267734	1	150951477	active enhancer	0.0365117	PI4KB(novel)		NR
Chronic kidney disease	rs267734	1	150951477	active enhancer	0.917682	GABPB2(novel)		NR
Chronic kidney disease	rs267734	1	150951477	active enhancer	0.523802	FAM63A(PMID:20383146)		NR
Chronic kidney disease	rs267734	1	150951477	active enhancer	0.00824669	LYSMD1(novel)		NR
Chronic kidney disease	rs267734	1	150951477	active enhancer	0.000467041	ADAMTSL4(novel)		0.79
Chronic kidney disease	rs267734	1	150951477	active enhancer	0.0127021	SEMA6C(novel)		0.79
Chronic kidney disease	rs267734	1	150951477	active enhancer	0.00480908	VPS72(novel)		0.79
Chronic kidney disease	rs267734	1	150951477	active enhancer	0.0154307	CA14(novel)		0.79
Chronic kidney disease	rs267734	1	150951477	active enhancer	0	MCL1(novel)		0.79
Chronic kidney disease	rs267734	1	150951477	active enhancer	8.82e-07	RPRD2(novel)		0.79
Chronic kidney disease	rs267734	1	150951477	active enhancer	0.0123496	OTUD7B(novel)		0.79
Chronic kidney disease	rs267734	1	150951477	active enhancer	0.0154595	APH1A(novel)		0.79
Chronic kidney disease	rs267734	1	150951477	active enhancer	0.523802	PRUNE1(novel)		0.79
Chronic kidney disease	rs267734	1	150951477	active enhancer	0.0761034	PIP5K1A(novel)		0.79
Chronic kidney disease	rs267734	1	150951477	active enhancer	0.000870189	ENSA(novel)		0.79
Chronic kidney disease	rs267734	1	150951477	active enhancer	0.0143423	ANP32E(novel)		0.79
Chronic kidney disease	rs267734	1	150951477	active enhancer	0.983753	C1orf56(novel)		0.79
Chronic kidney disease	rs267734	1	150951477	active enhancer	0.0123493	S100A10(novel)		0.79
Chronic kidney disease	rs267734	1	150951477	active enhancer	0.926584	ARNT(novel)		0.79
Chronic kidney disease	rs267734	1	150951477	active enhancer	0.00824669	SCNM1(novel)		0.79
Chronic kidney disease	rs267734	1	150951477	active enhancer	0.998844	CDC42SE1(novel)		0.79
Chronic kidney disease	rs267734	1	150951477	active enhancer	0.998844	MLLT11(novel)		0.79
Chronic kidney disease	rs267734	1	150951477	active enhancer	0.998844	SETDB1(PMID:20383146)		0.79
Chronic kidney disease	rs267734	1	150951477	active enhancer	0.00065523	RFX5(novel)		0.79
Chronic kidney disease	rs267734	1	150951477	active enhancer	0.0365117	PI4KB(novel)		0.79
Chronic kidney disease	rs267734	1	150951477	active enhancer	0.917682	GABPB2(novel)		0.79
Chronic kidney disease	rs267734	1	150951477	active enhancer	0.523802	FAM63A(PMID:20383146)		0.79
Chronic kidney disease	rs267734	1	150951477	active enhancer	0.00824669	LYSMD1(novel)		0.79
Chronic kidney disease	rs267734	1	150951477	active enhancer	0.000467041	ADAMTSL4(novel)		0.2
Chronic kidney disease	rs267734	1	150951477	active enhancer	0.0127021	SEMA6C(novel)		0.2
Chronic kidney disease	rs267734	1	150951477	active enhancer	0.00480908	VPS72(novel)		0.2
Chronic kidney disease	rs267734	1	150951477	active enhancer	0.0154307	CA14(novel)		0.2
Chronic kidney disease	rs267734	1	150951477	active enhancer	0	MCL1(novel)		0.2
Chronic kidney disease	rs267734	1	150951477	active enhancer	8.82e-07	RPRD2(novel)		0.2
Chronic kidney disease	rs267734	1	150951477	active enhancer	0.0123496	OTUD7B(novel)		0.2
Chronic kidney disease	rs267734	1	150951477	active enhancer	0.0154595	APH1A(novel)		0.2
Chronic kidney disease	rs267734	1	150951477	active enhancer	0.523802	PRUNE1(novel)		0.2
Chronic kidney disease	rs267734	1	150951477	active enhancer	0.0761034	PIP5K1A(novel)		0.2
Chronic kidney disease	rs267734	1	150951477	active enhancer	0.000870189	ENSA(novel)		0.2
Chronic kidney disease	rs267734	1	150951477	active enhancer	0.0143423	ANP32E(novel)		0.2
Chronic kidney disease	rs267734	1	150951477	active enhancer	0.983753	C1orf56(novel)		0.2
Chronic kidney disease	rs267734	1	150951477	active enhancer	0.0123493	S100A10(novel)		0.2
Chronic kidney disease	rs267734	1	150951477	active enhancer	0.926584	ARNT(novel)		0.2
Chronic kidney disease	rs267734	1	150951477	active enhancer	0.00824669	SCNM1(novel)		0.2
Chronic kidney disease	rs267734	1	150951477	active enhancer	0.998844	CDC42SE1(novel)		0.2
Chronic kidney disease	rs267734	1	150951477	active enhancer	0.998844	MLLT11(novel)		0.2
Chronic kidney disease	rs267734	1	150951477	active enhancer	0.998844	SETDB1(PMID:20383146)		0.2
Chronic kidney disease	rs267734	1	150951477	active enhancer	0.00065523	RFX5(novel)		0.2
Chronic kidney disease	rs267734	1	150951477	active enhancer	0.0365117	PI4KB(novel)		0.2
Chronic kidney disease	rs267734	1	150951477	active enhancer	0.917682	GABPB2(novel)		0.2
Chronic kidney disease	rs267734	1	150951477	active enhancer	0.523802	FAM63A(PMID:20383146)		0.2
Chronic kidney disease	rs267734	1	150951477	active enhancer	0.00824669	LYSMD1(novel)		0.2
Chronic kidney disease	rs316009	6	160675764	active enhancer	0.000315869	ACAT2(novel)		0.1
Chronic kidney disease	rs316009	6	160675764	active enhancer	4.69e-05	EZR(novel)		0.1
Chronic kidney disease	rs316009	6	160675764	active enhancer	0.0261171	TCP1(novel)		0.1
Chronic kidney disease	rs316009	6	160675764	active enhancer	0.0261171	MRPL18(novel)		0.1
Chronic kidney disease	rs316009	6	160675764	active enhancer	0.000315869	SOD2(novel)		0.1
Chronic kidney disease	rs316009	6	160675764	active enhancer	0.000315869	ACAT2(novel)		NR
Chronic kidney disease	rs316009	6	160675764	active enhancer	4.69e-05	EZR(novel)		NR
Chronic kidney disease	rs316009	6	160675764	active enhancer	0.0261171	TCP1(novel)		NR
Chronic kidney disease	rs316009	6	160675764	active enhancer	0.0261171	MRPL18(novel)		NR
Chronic kidney disease	rs316009	6	160675764	active enhancer	0.000315869	SOD2(novel)		NR
Chronic kidney disease	rs347685	3	141807137	active enhancer	0.0364441	RNF7(novel)		0.28
Chronic kidney disease	rs347685	3	141807137	active enhancer	0.120035	GK5(novel)		0.28
Chronic kidney disease	rs347685	3	141807137	active enhancer	1.39e-12	ZBTB38(novel)		0.28
Chronic kidney disease	rs347685	3	141807137	active enhancer	0.998844	TFDP2(PMID:20383146,PMID:26831199)		0.28
Chronic kidney disease	rs347685	3	141807137	active enhancer	0.0364441	RNF7(novel)		NR
Chronic kidney disease	rs347685	3	141807137	active enhancer	0.120035	GK5(novel)		NR
Chronic kidney disease	rs347685	3	141807137	active enhancer	1.39e-12	ZBTB38(novel)		NR
Chronic kidney disease	rs347685	3	141807137	active enhancer	0.998844	TFDP2(PMID:20383146,PMID:26831199)		NR
Chronic kidney disease	rs3750082	7	32919927	active enhancer	0.998844	FKBP9(novel)		0.34
Chronic kidney disease	rs3750082	7	32919927	active enhancer	0.127468	NT5C3A(novel)		0.34
Chronic kidney disease	rs3750082	7	32919927	active enhancer	0.453584	KBTBD2(novel)		0.34
Chronic kidney disease	rs3750082	7	32919927	active enhancer	0.0726724	RP9(novel)		0.34
IgA nephropathy	rs3803800	17	7462969	active enhancer	0.0113932	CD68(novel)		0.35
IgA nephropathy	rs3803800	17	7462969	active enhancer	0.633078	LOC100996842(novel)		0.35
IgA nephropathy	rs3803800	17	7462969	active enhancer	0.633078	MPDU1(novel)		0.35
IgA nephropathy	rs3803800	17	7462969	active enhancer	0.633078	SOX15(novel)		0.35
IgA nephropathy	rs3803800	17	7462969	active enhancer	0.876936	FXR2(novel)		0.35
IgA nephropathy	rs3803800	17	7462969	active enhancer	0.0439435	CTDNEP1(novel)		0.35
IgA nephropathy	rs3803800	17	7462969	active enhancer	0.876936	SHBG(novel)		0.35
IgA nephropathy	rs3803800	17	7462969	active enhancer	0.0610986	EIF5A(novel)		0.35
IgA nephropathy	rs3803800	17	7462969	active enhancer	0.0380355	DLG4(novel)		0.35
IgA nephropathy	rs3803800	17	7462969	active enhancer	0.0407103	CHD3(novel)		0.35
IgA nephropathy	rs3803800	17	7462969	active enhancer	0.219771	DNAH2(novel)		0.35
IgA nephropathy	rs3803800	17	7462969	active enhancer	0.0380355	ACADVL(novel)		0.35
IgA nephropathy	rs3803800	17	7462969	active enhancer	0.0113932	EIF4A1(novel)		0.35
IgA nephropathy	rs3803800	17	7462969	active enhancer	1.37e-07	GABARAP(novel)		0.35
IgA nephropathy	rs3803800	17	7462969	active enhancer	2.14e-09	TMEM88(novel)		0.35
IgA nephropathy	rs3803800	17	7462969	active enhancer	2.44e-07	TMEM256(novel)		0.35
IgA nephropathy	rs3803800	17	7462969	active enhancer	2.14e-09	NAA38(novel)		0.35
IgA nephropathy	rs3803800	17	7462969	active enhancer	0.387283	TMEM102(novel)		0.35
IgA nephropathy	rs3803800	17	7462969	active enhancer	0.0407103	NAA38(novel)		0.35
IgA nephropathy	rs3803800	17	7462969	active enhancer	0.301531	ZBTB4(novel)		0.35
IgA nephropathy	rs3803800	17	7462969	active enhancer	2.14e-09	CYB5D1(novel)		0.35
IgA nephropathy	rs3803800	17	7462969	active enhancer	0.998844	SAT2(novel)		0.35
IgA nephropathy	rs3803800	17	7462969	active enhancer	1.37e-07	DVL2(novel)		0.35
IgA nephropathy	rs3803800	17	7462969	active enhancer	0.998844	SHBG(novel)		0.35
IgA nephropathy	rs3803800	17	7462969	active enhancer	6.37e-08	KCTD11(novel)		0.35
IgA nephropathy	rs3803800	17	7462969	active enhancer	6.37e-08	TMEM95(novel)		0.35
IgA nephropathy	rs3803800	17	7462969	active enhancer	0.301531	SLC35G6(novel)		0.35
IgA nephropathy	rs3803800	17	7462969	active enhancer	0.387283	FGF11(novel)		0.35
IgA nephropathy	rs3803800	17	7462969	active enhancer	0.998844	CHRNB1(novel)		0.35
IgA nephropathy	rs3803800	17	7462969	active enhancer	0.0439435	ELP5(novel)		0.35
IgA nephropathy	rs3803800	17	7462969	active enhancer	0.0186765	VAMP2(novel)		0.35
IgA nephropathy	rs3803800	17	7462969	active enhancer	0.301531	POLR2A(novel)		0.35
IgA nephropathy	rs3803800	17	7462969	active enhancer	1.37e-07	PHF23(novel)		0.35
IgA nephropathy	rs3803800	17	7462969	active enhancer	0.0169574	PLSCR3(novel)		0.35
IgA nephropathy	rs3803800	17	7462969	active enhancer	0.0113932	CD68(novel)		0.2
IgA nephropathy	rs3803800	17	7462969	active enhancer	0.633078	LOC100996842(novel)		0.2
IgA nephropathy	rs3803800	17	7462969	active enhancer	0.633078	MPDU1(novel)		0.2
IgA nephropathy	rs3803800	17	7462969	active enhancer	0.633078	SOX15(novel)		0.2
IgA nephropathy	rs3803800	17	7462969	active enhancer	0.876936	FXR2(novel)		0.2
IgA nephropathy	rs3803800	17	7462969	active enhancer	0.0439435	CTDNEP1(novel)		0.2
IgA nephropathy	rs3803800	17	7462969	active enhancer	0.876936	SHBG(novel)		0.2
IgA nephropathy	rs3803800	17	7462969	active enhancer	0.0610986	EIF5A(novel)		0.2
IgA nephropathy	rs3803800	17	7462969	active enhancer	0.0380355	DLG4(novel)		0.2
IgA nephropathy	rs3803800	17	7462969	active enhancer	0.0407103	CHD3(novel)		0.2
IgA nephropathy	rs3803800	17	7462969	active enhancer	0.219771	DNAH2(novel)		0.2
IgA nephropathy	rs3803800	17	7462969	active enhancer	0.0380355	ACADVL(novel)		0.2
IgA nephropathy	rs3803800	17	7462969	active enhancer	0.0113932	EIF4A1(novel)		0.2
IgA nephropathy	rs3803800	17	7462969	active enhancer	1.37e-07	GABARAP(novel)		0.2
IgA nephropathy	rs3803800	17	7462969	active enhancer	2.14e-09	TMEM88(novel)		0.2
IgA nephropathy	rs3803800	17	7462969	active enhancer	2.44e-07	TMEM256(novel)		0.2
IgA nephropathy	rs3803800	17	7462969	active enhancer	2.14e-09	NAA38(novel)		0.2
IgA nephropathy	rs3803800	17	7462969	active enhancer	0.387283	TMEM102(novel)		0.2
IgA nephropathy	rs3803800	17	7462969	active enhancer	0.0407103	NAA38(novel)		0.2
IgA nephropathy	rs3803800	17	7462969	active enhancer	0.301531	ZBTB4(novel)		0.2
IgA nephropathy	rs3803800	17	7462969	active enhancer	2.14e-09	CYB5D1(novel)		0.2
IgA nephropathy	rs3803800	17	7462969	active enhancer	0.998844	SAT2(novel)		0.2
IgA nephropathy	rs3803800	17	7462969	active enhancer	1.37e-07	DVL2(novel)		0.2
IgA nephropathy	rs3803800	17	7462969	active enhancer	0.998844	SHBG(novel)		0.2
IgA nephropathy	rs3803800	17	7462969	active enhancer	6.37e-08	KCTD11(novel)		0.2
IgA nephropathy	rs3803800	17	7462969	active enhancer	6.37e-08	TMEM95(novel)		0.2
IgA nephropathy	rs3803800	17	7462969	active enhancer	0.301531	SLC35G6(novel)		0.2
IgA nephropathy	rs3803800	17	7462969	active enhancer	0.387283	FGF11(novel)		0.2
IgA nephropathy	rs3803800	17	7462969	active enhancer	0.998844	CHRNB1(novel)		0.2
IgA nephropathy	rs3803800	17	7462969	active enhancer	0.0439435	ELP5(novel)		0.2
IgA nephropathy	rs3803800	17	7462969	active enhancer	0.0186765	VAMP2(novel)		0.2
IgA nephropathy	rs3803800	17	7462969	active enhancer	0.301531	POLR2A(novel)		0.2
IgA nephropathy	rs3803800	17	7462969	active enhancer	1.37e-07	PHF23(novel)		0.2
IgA nephropathy	rs3803800	17	7462969	active enhancer	0.0169574	PLSCR3(novel)		0.2
IgA nephropathy	rs4077515	9	139266496	active enhancer	0.828509	SNAPC4(novel)		0.4
IgA nephropathy	rs4077515	9	139266496	active enhancer	0.722925	PMPCA(novel)		0.4
IgA nephropathy	rs4077515	9	139266496	active enhancer	0.722925	SDCCAG3(novel)		0.4
IgA nephropathy	rs4077515	9	139266496	active enhancer	0.998844	GPSM1(novel)		0.4
IgA nephropathy	rs4077515	9	139266496	active enhancer	0.00228956	C9orf69(novel)		0.4
IgA nephropathy	rs4227	17	7491177	active enhancer	0.633078	TNFSF13(PMID:26028593)		0.225
IgA nephropathy	rs4227	17	7491177	active enhancer	3.21e-05	EIF5A(novel)		0.225
IgA nephropathy	rs4227	17	7491177	active enhancer	0.0343232	DLG4(novel)		0.225
IgA nephropathy	rs4227	17	7491177	active enhancer	0.633078	SENP3(novel)		0.225
IgA nephropathy	rs4227	17	7491177	active enhancer	0.000842837	PHF23(novel)		0.225
IgA nephropathy	rs4227	17	7491177	active enhancer	0.0801243	SHBG(novel)		0.225
IgA nephropathy	rs4227	17	7491177	active enhancer	4.15e-05	CYB5D1(novel)		0.225
IgA nephropathy	rs4227	17	7491177	active enhancer	0.0587292	NEURL4(novel)		0.225
IgA nephropathy	rs4227	17	7491177	active enhancer	0.000215106	C17orf49(novel)		0.225
IgA nephropathy	rs4227	17	7491177	active enhancer	0.0343232	ACADVL(novel)		0.225
IgA nephropathy	rs4227	17	7491177	active enhancer	0.998844	SAT2(novel)		0.225
IgA nephropathy	rs4227	17	7491177	active enhancer	0	CD68(novel)		0.225
IgA nephropathy	rs4227	17	7491177	active enhancer	0.431667	DNAH2(novel)		0.225
IgA nephropathy	rs4227	17	7491177	active enhancer	0.226197	WRAP53(novel)		0.225
IgA nephropathy	rs4227	17	7491177	active enhancer	7.49e-07	KDM6B(novel)		0.225
IgA nephropathy	rs4227	17	7491177	active enhancer	0.000842837	GABARAP(novel)		0.225
IgA nephropathy	rs4227	17	7491177	active enhancer	0.000215106	RNASEK(novel)		0.225
IgA nephropathy	rs4227	17	7491177	active enhancer	0.04633	NAA38(novel)		0.225
IgA nephropathy	rs4227	17	7491177	active enhancer	0.998844	ZBTB4(novel)		0.225
IgA nephropathy	rs4227	17	7491177	active enhancer	7.94e-05	RPL26(novel)		0.225
IgA nephropathy	rs4227	17	7491177	active enhancer	0.000842837	DVL2(novel)		0.225
IgA nephropathy	rs4227	17	7491177	active enhancer	0.000204493	PER1(novel)		0.225
IgA nephropathy	rs4227	17	7491177	active enhancer	7.33e-05	KCTD11(novel)		0.225
IgA nephropathy	rs4227	17	7491177	active enhancer	0.0392004	TMEM102(novel)		0.225
IgA nephropathy	rs4227	17	7491177	active enhancer	0.0392004	FGF11(novel)		0.225
IgA nephropathy	rs4227	17	7491177	active enhancer	0.998844	SHBG(novel)		0.225
IgA nephropathy	rs4227	17	7491177	active enhancer	4.15e-05	TMEM88(novel)		0.225
IgA nephropathy	rs4227	17	7491177	active enhancer	0.04633	CHD3(novel)		0.225
IgA nephropathy	rs4227	17	7491177	active enhancer	0.226197	TP53(novel)		0.225
IgA nephropathy	rs4227	17	7491177	active enhancer	0.0801243	FXR2(novel)		0.225
IgA nephropathy	rs4227	17	7491177	active enhancer	0.998844	SLC35G6(novel)		0.225
IgA nephropathy	rs4227	17	7491177	active enhancer	4.15e-05	NAA38(novel)		0.225
IgA nephropathy	rs4227	17	7491177	active enhancer	7.33e-05	TMEM95(novel)		0.225
IgA nephropathy	rs4227	17	7491177	active enhancer	0.998844	POLR2A(novel)		0.225
IgA nephropathy	rs4227	17	7491177	active enhancer	0	EIF4A1(novel)		0.225
IgA nephropathy	rs4227	17	7491177	active enhancer	0.633078	TNFSF13(PMID:26028593)		0.21
IgA nephropathy	rs4227	17	7491177	active enhancer	3.21e-05	EIF5A(novel)		0.21
IgA nephropathy	rs4227	17	7491177	active enhancer	0.0343232	DLG4(novel)		0.21
IgA nephropathy	rs4227	17	7491177	active enhancer	0.633078	SENP3(novel)		0.21
IgA nephropathy	rs4227	17	7491177	active enhancer	0.000842837	PHF23(novel)		0.21
IgA nephropathy	rs4227	17	7491177	active enhancer	0.0801243	SHBG(novel)		0.21
IgA nephropathy	rs4227	17	7491177	active enhancer	4.15e-05	CYB5D1(novel)		0.21
IgA nephropathy	rs4227	17	7491177	active enhancer	0.0587292	NEURL4(novel)		0.21
IgA nephropathy	rs4227	17	7491177	active enhancer	0.000215106	C17orf49(novel)		0.21
IgA nephropathy	rs4227	17	7491177	active enhancer	0.0343232	ACADVL(novel)		0.21
IgA nephropathy	rs4227	17	7491177	active enhancer	0.998844	SAT2(novel)		0.21
IgA nephropathy	rs4227	17	7491177	active enhancer	0	CD68(novel)		0.21
IgA nephropathy	rs4227	17	7491177	active enhancer	0.431667	DNAH2(novel)		0.21
IgA nephropathy	rs4227	17	7491177	active enhancer	0.226197	WRAP53(novel)		0.21
IgA nephropathy	rs4227	17	7491177	active enhancer	7.49e-07	KDM6B(novel)		0.21
IgA nephropathy	rs4227	17	7491177	active enhancer	0.000842837	GABARAP(novel)		0.21
IgA nephropathy	rs4227	17	7491177	active enhancer	0.000215106	RNASEK(novel)		0.21
IgA nephropathy	rs4227	17	7491177	active enhancer	0.04633	NAA38(novel)		0.21
IgA nephropathy	rs4227	17	7491177	active enhancer	0.998844	ZBTB4(novel)		0.21
IgA nephropathy	rs4227	17	7491177	active enhancer	7.94e-05	RPL26(novel)		0.21
IgA nephropathy	rs4227	17	7491177	active enhancer	0.000842837	DVL2(novel)		0.21
IgA nephropathy	rs4227	17	7491177	active enhancer	0.000204493	PER1(novel)		0.21
IgA nephropathy	rs4227	17	7491177	active enhancer	7.33e-05	KCTD11(novel)		0.21
IgA nephropathy	rs4227	17	7491177	active enhancer	0.0392004	TMEM102(novel)		0.21
IgA nephropathy	rs4227	17	7491177	active enhancer	0.0392004	FGF11(novel)		0.21
IgA nephropathy	rs4227	17	7491177	active enhancer	0.998844	SHBG(novel)		0.21
IgA nephropathy	rs4227	17	7491177	active enhancer	4.15e-05	TMEM88(novel)		0.21
IgA nephropathy	rs4227	17	7491177	active enhancer	0.04633	CHD3(novel)		0.21
IgA nephropathy	rs4227	17	7491177	active enhancer	0.226197	TP53(novel)		0.21
IgA nephropathy	rs4227	17	7491177	active enhancer	0.0801243	FXR2(novel)		0.21
IgA nephropathy	rs4227	17	7491177	active enhancer	0.998844	SLC35G6(novel)		0.21
IgA nephropathy	rs4227	17	7491177	active enhancer	4.15e-05	NAA38(novel)		0.21
IgA nephropathy	rs4227	17	7491177	active enhancer	7.33e-05	TMEM95(novel)		0.21
IgA nephropathy	rs4227	17	7491177	active enhancer	0.998844	POLR2A(novel)		0.21
IgA nephropathy	rs4227	17	7491177	active enhancer	0	EIF4A1(novel)		0.21
Renal cell carcinoma	rs4765623	12	125320850	active enhancer	5.68e-05	TCTN2(novel)		0.34
Renal cell carcinoma	rs4765623	12	125320850	active enhancer	0.998844	SCARB1(PMID:21131975)		0.34
Renal cell carcinoma	rs4765623	12	125320850	active enhancer	2.8e-05	UBC(novel)		0.34
Renal cell carcinoma	rs4765623	12	125320850	active enhancer	0.0210272	RFLNA(novel)		0.34
Renal cell carcinoma	rs4980785	11	69234494	active enhancer	0.0114502	CHKA(novel)		NR
Renal cell carcinoma	rs4980785	11	69234494	active enhancer	0.000110859	CCND1(novel)		NR
Chronic kidney disease	rs6127099	20	52731402	active enhancer	0	ZNF217(novel)		NR
Chronic kidney disease	rs6127099	20	52731402	active enhancer	0	CYP24A1(novel)		NR
Chronic kidney disease	rs6127099	20	52731402	active enhancer	3.47e-05	ZFP64(novel)		NR
Chronic kidney disease	rs6127099	20	52731402	active enhancer	0	PFDN4(novel)		NR
Chronic kidney disease	rs6127099	20	52731402	active enhancer	7.72e-08	BCAS1(novel)		NR
Chronic kidney disease	rs6420094	5	176817636	active enhancer	0.0138833	NHP2(novel)		0.66
Chronic kidney disease	rs6420094	5	176817636	active enhancer	0.952236	PRELID1(novel)		0.66
Chronic kidney disease	rs6420094	5	176817636	active enhancer	0.998844	DBN1(novel)		0.66
Chronic kidney disease	rs6420094	5	176817636	active enhancer	0.915223	PDLIM7(novel)		0.66
Chronic kidney disease	rs6420094	5	176817636	active enhancer	0.401054	PFN3(PMID:20383146)		0.66
Chronic kidney disease	rs6420094	5	176817636	active enhancer	0.952236	RAB24(novel)		0.66
Chronic kidney disease	rs6420094	5	176817636	active enhancer	0.0322854	UIMC1(novel)		0.66
Chronic kidney disease	rs6420094	5	176817636	active enhancer	0.0138833	NHP2(novel)		0.34
Chronic kidney disease	rs6420094	5	176817636	active enhancer	0.952236	PRELID1(novel)		0.34
Chronic kidney disease	rs6420094	5	176817636	active enhancer	0.998844	DBN1(novel)		0.34
Chronic kidney disease	rs6420094	5	176817636	active enhancer	0.915223	PDLIM7(novel)		0.34
Chronic kidney disease	rs6420094	5	176817636	active enhancer	0.401054	PFN3(PMID:20383146)		0.34
Chronic kidney disease	rs6420094	5	176817636	active enhancer	0.952236	RAB24(novel)		0.34
Chronic kidney disease	rs6420094	5	176817636	active enhancer	0.0322854	UIMC1(novel)		0.34
Idiopathic membranous nephropathy	rs652888	6	31851234	active enhancer	0.0366645	MCCD1(novel)		0.2021
Idiopathic membranous nephropathy	rs652888	6	31851234	active enhancer	0.998844	DXO(novel)		0.2021
Idiopathic membranous nephropathy	rs652888	6	31851234	active enhancer	0.998844	C2(novel)		0.2021
Idiopathic membranous nephropathy	rs652888	6	31851234	active enhancer	0.0524933	CLIC1(novel)		0.2021
Idiopathic membranous nephropathy	rs652888	6	31851234	active enhancer	0.998844	ZBTB12(novel)		0.2021
Idiopathic membranous nephropathy	rs652888	6	31851234	active enhancer	0.0318451	MICB(novel)		0.2021
Idiopathic membranous nephropathy	rs652888	6	31851234	active enhancer	0.998844	STK19(novel)		0.2021
Idiopathic membranous nephropathy	rs652888	6	31851234	active enhancer	2.41e-05	AGPAT1(novel)		0.2021
Idiopathic membranous nephropathy	rs652888	6	31851234	active enhancer	0.998844	HSPA1L(novel)		0.2021
Idiopathic membranous nephropathy	rs652888	6	31851234	active enhancer	0.998844	C6orf48(novel)		0.2021
Idiopathic membranous nephropathy	rs652888	6	31851234	active enhancer	0.998844	NEU1(novel)		0.2021
Idiopathic membranous nephropathy	rs652888	6	31851234	active enhancer	5.71e-05	BRD2(novel)		0.2021
Idiopathic membranous nephropathy	rs652888	6	31851234	active enhancer	0.0524933	MSH5(novel)		0.2021
Idiopathic membranous nephropathy	rs652888	6	31851234	active enhancer	0.998844	HSPA1A(novel)		0.2021
Idiopathic membranous nephropathy	rs652888	6	31851234	active enhancer	0.998844	EHMT2(novel)		0.2021
Idiopathic membranous nephropathy	rs652888	6	31851234	active enhancer	0.129831	ABHD16A(novel)		0.2021
Idiopathic membranous nephropathy	rs652888	6	31851234	active enhancer	2.41e-05	RNF5(novel)		0.2021
Chronic kidney disease	rs653178	12	112007756	active enhancer	6.48e-08	SH2B3(novel)		0.5
Chronic kidney disease	rs653178	12	112007756	active enhancer	0.0109177	TPCN1(novel)		0.5
Chronic kidney disease	rs653178	12	112007756	active enhancer	0.0109945	GIT2(novel)		0.5
Chronic kidney disease	rs653178	12	112007756	active enhancer	0.00631437	FAM109A(novel)		0.5
Chronic kidney disease	rs653178	12	112007756	active enhancer	0.89157	BRAP(novel)		0.5
Chronic kidney disease	rs653178	12	112007756	active enhancer	0.89157	ACAD10(novel)		0.5
Chronic kidney disease	rs653178	12	112007756	active enhancer	7.54e-05	RPL6(novel)		0.5
Chronic kidney disease	rs653178	12	112007756	active enhancer	0.0109177	IQCD(novel)		0.5
Chronic kidney disease	rs653178	12	112007756	active enhancer	4.9e-13	ATXN2(novel)		0.5
Chronic kidney disease	rs653178	12	112007756	active enhancer	0.0539415	MAPKAPK5(novel)		0.5
Chronic kidney disease	rs653178	12	112007756	active enhancer	0.0109945	ANKRD13A(novel)		0.5
Renal cell carcinoma	rs718314	12	26453283	active enhancer	0.000612849	BHLHE41(novel)		NR
Renal cell carcinoma	rs718314	12	26453283	active enhancer	0.0121328	ARNTL2(novel)		NR
Renal cell carcinoma	rs718314	12	26453283	active enhancer	0.000612849	BHLHE41(novel)		0.26
Renal cell carcinoma	rs718314	12	26453283	active enhancer	0.0121328	ARNTL2(novel)		0.26
Renal cell carcinoma	rs7579899	2	46537604	active enhancer	0.0128152	CALM2(novel)		0.49
Renal cell carcinoma	rs7579899	2	46537604	active enhancer	0.0446957	PIGF(novel)		0.49
Renal cell carcinoma	rs7579899	2	46537604	active enhancer	0.0446957	CRIPT(novel)		0.49
Renal cell carcinoma	rs7579899	2	46537604	active enhancer	0.0128152	CALM2(novel)		0.4
Renal cell carcinoma	rs7579899	2	46537604	active enhancer	0.0446957	PIGF(novel)		0.4
Renal cell carcinoma	rs7579899	2	46537604	active enhancer	0.0446957	CRIPT(novel)		0.4
Renal cell carcinoma	rs77774900	11	95830733	active enhancer	0.0442339	CEP57(novel)		NR
Renal cell carcinoma	rs77774900	11	95830733	active enhancer	0.0118361	KDM4D(novel)		NR
Renal cell carcinoma	rs77774900	11	95830733	active enhancer	0.0442339	FAM76B(novel)		NR
Renal cell carcinoma	rs77774900	11	95830733	active enhancer	0.00294664	MAML2(novel)		NR
Renal cell carcinoma	rs77774900	11	95830733	active enhancer	0.0118361	CWC15(novel)		NR
Chronic kidney disease	rs7805747	7	151407801	active enhancer	0.998844	PRKAG2(PMID:26831199,PMID:20383146)		0.25
Chronic kidney disease	rs7805747	7	151407801	active enhancer	0.0111804	REPIN1(novel)		0.25
Chronic kidney disease	rs7805747	7	151407801	active enhancer	0.000302019	ABCF2(novel)		0.25
Chronic kidney disease	rs7805747	7	151407801	active enhancer	0.0119161	ACTR3B(novel)		0.25
Chronic kidney disease	rs7805747	7	151407801	active enhancer	0.998844	PRKAG2(PMID:26831199,PMID:20383146)		0.24
Chronic kidney disease	rs7805747	7	151407801	active enhancer	0.0111804	REPIN1(novel)		0.24
Chronic kidney disease	rs7805747	7	151407801	active enhancer	0.000302019	ABCF2(novel)		0.24
Chronic kidney disease	rs7805747	7	151407801	active enhancer	0.0119161	ACTR3B(novel)		0.24
Chronic kidney disease	rs7805747	7	151407801	active enhancer	0.998844	PRKAG2(PMID:26831199,PMID:20383146)		NR
Chronic kidney disease	rs7805747	7	151407801	active enhancer	0.0111804	REPIN1(novel)		NR
Chronic kidney disease	rs7805747	7	151407801	active enhancer	0.000302019	ABCF2(novel)		NR
Chronic kidney disease	rs7805747	7	151407801	active enhancer	0.0119161	ACTR3B(novel)		NR
Chronic kidney disease	rs7956634	12	15321194	active enhancer	0.0353464	WBP11(novel)		0.81
Chronic kidney disease	rs7956634	12	15321194	active enhancer	0.0409132	ART4(novel)		0.81
Chronic kidney disease	rs7956634	12	15321194	active enhancer	0.0353464	C12orf60(novel)		0.81
Chronic kidney disease	rs7956634	12	15321194	active enhancer	0.0189633	PLBD1(novel)		0.81
Chronic kidney disease	rs8056893	16	68304392	active enhancer	0.000542874	EDC4(novel)		0.72
Chronic kidney disease	rs8056893	16	68304392	active enhancer	1.02e-05	ESRP2(novel)		0.72
Chronic kidney disease	rs8056893	16	68304392	active enhancer	0.0660446	PRMT7(novel)		0.72
Chronic kidney disease	rs8056893	16	68304392	active enhancer	0.0120079	FHOD1(novel)		0.72
Chronic kidney disease	rs8056893	16	68304392	active enhancer	0.998844	PLA2G15(novel)		0.72
Chronic kidney disease	rs8056893	16	68304392	active enhancer	0.0118433	KIAA0895L(novel)		0.72
Chronic kidney disease	rs8056893	16	68304392	active enhancer	0.000925038	PSMB10(novel)		0.72
Chronic kidney disease	rs8056893	16	68304392	active enhancer	0.0628465	DUS2(novel)		0.72
Chronic kidney disease	rs8056893	16	68304392	active enhancer	0.0660446	SLC7A6OS(novel)		0.72
Chronic kidney disease	rs8056893	16	68304392	active enhancer	0.0275149	THAP11(novel)		0.72
Chronic kidney disease	rs8056893	16	68304392	active enhancer	7.8e-12	SLC12A4(novel)		0.72
Chronic kidney disease	rs8056893	16	68304392	active enhancer	0.000399738	NFATC3(novel)		0.72
Chronic kidney disease	rs8056893	16	68304392	active enhancer	0.0108135	CLEC18A(novel)		0.72
Chronic kidney disease	rs8056893	16	68304392	active enhancer	0.0628465	DDX28(novel)		0.72
Chronic kidney disease	rs8056893	16	68304392	active enhancer	0.0528262	ZFP90(novel)		0.72
Chronic kidney disease	rs8056893	16	68304392	active enhancer	0.0328984	PSKH1(novel)		0.72
Chronic kidney disease	rs8056893	16	68304392	active enhancer	0.0120079	SLC9A5(novel)		0.72
Chronic kidney disease	rs84178	11	2774374	active enhancer	0.0105177	CRACR2B(novel)		NR
Chronic kidney disease	rs84178	11	2774374	active enhancer	4.33e-07	PHLDA2(novel)		NR
Chronic kidney disease	rs84178	11	2774374	active enhancer	0.2934	SLC22A18(novel)		NR
Chronic kidney disease	rs84178	11	2774374	active enhancer	0.11448	CDKN1C(novel)		NR
Chronic kidney disease	rs84178	11	2774374	active enhancer	0.2934	SLC22A18AS(novel)		NR
Chronic kidney disease	rs84178	11	2774374	active enhancer	0.0677029	NAP1L4(novel)		NR
Chronic kidney disease	rs84178	11	2774374	active enhancer	0.0105177	CD151(novel)		NR
Chronic kidney disease	rs881858	6	43806609	active enhancer	0.0561671	POLH(novel)		NR
Chronic kidney disease	rs881858	6	43806609	active enhancer	0.998844	VEGFA(PMID:27588450,PMID:20383146,PMID:29403010)		NR
Chronic kidney disease	rs881858	6	43806609	active enhancer	0.0561671	XPO5(novel)		NR
Chronic kidney disease	rs881858	6	43806609	active enhancer	0.163257	C6orf223(novel)		NR
Chronic kidney disease	rs881858	6	43806609	active enhancer	0.0561671	POLH(novel)		0.71
Chronic kidney disease	rs881858	6	43806609	active enhancer	0.998844	VEGFA(PMID:27588450,PMID:20383146,PMID:29403010)		0.71
Chronic kidney disease	rs881858	6	43806609	active enhancer	0.0561671	XPO5(novel)		0.71
Chronic kidney disease	rs881858	6	43806609	active enhancer	0.163257	C6orf223(novel)		0.71
Chronic kidney disease	rs881858	6	43806609	active enhancer	0.0561671	POLH(novel)		0.28
Chronic kidney disease	rs881858	6	43806609	active enhancer	0.998844	VEGFA(PMID:27588450,PMID:20383146,PMID:29403010)		0.28
Chronic kidney disease	rs881858	6	43806609	active enhancer	0.0561671	XPO5(novel)		0.28
Chronic kidney disease	rs881858	6	43806609	active enhancer	0.163257	C6orf223(novel)		0.28
Lupus nephritis in systemic lupus erythematosus	rs9263871	6	31170528	active enhancer	0.998844	HLA-C(novel)		NR
Lupus nephritis in systemic lupus erythematosus	rs9263871	6	31170528	active enhancer	0.00133906	MICB(novel)		NR
Lupus nephritis in systemic lupus erythematosus	rs9263871	6	31170528	active enhancer	0.0174966	HSPA1B(novel)		NR
Lupus nephritis in systemic lupus erythematosus	rs9263871	6	31170528	active enhancer	0.0123442	PRRT1(novel)		NR
Lupus nephritis in systemic lupus erythematosus	rs9263871	6	31170528	active enhancer	0.0123442	PPT2(novel)		NR
Lupus nephritis in systemic lupus erythematosus	rs9263871	6	31170528	active enhancer	2.19e-06	MDC1(novel)		NR
Lupus nephritis in systemic lupus erythematosus	rs9263871	6	31170528	active enhancer	0.0190377	PPP1R10(novel)		NR
Lupus nephritis in systemic lupus erythematosus	rs9263871	6	31170528	active enhancer	0.0190377	MRPS18B(novel)		NR
Lupus nephritis in systemic lupus erythematosus	rs9263871	6	31170528	active enhancer	2.19e-06	TUBB(novel)		NR
Lupus nephritis in systemic lupus erythematosus	rs9263871	6	31170528	active enhancer	0.00688324	MUC22(novel)		NR
Lupus nephritis in systemic lupus erythematosus	rs9263871	6	31170528	active enhancer	0.998844	CCHCR1(novel)		NR
Lupus nephritis in systemic lupus erythematosus	rs9263871	6	31170528	active enhancer	0.998844	TCF19(novel)		NR
