# Supplementary material for: Chromatin architecture reveals cell type-specific target genes for kidney disease risk variants
Source: BMC Biol. 2021 Feb 24;19:38. doi: 10.1186/s12915-021-00977-7 (PMC7905576; doi:10.1186/s12915-021-00977-7)
Supplement: Supplementary file 6 — Additional file 6: Table S9. Identified target genes for ldSNPs of kidney related traits GWAS overlapping with enhancers. [file 12915_2021_977_MOESM6_ESM.xls]

## Sheet: Additional file 5_pmid-gwas cat
Additional file 6: Table S9 Identified target genes for ldSNPs of kidney related traits GWAS overlapping with enhancers.
Trait	lead.SNPs	ldSNPs	Chr	Position	Seg	FDR.chromatin.interactin.	HiChIP.gene	RISK.ALLELE.FREQUENCY
Diabetic kidney disease	rs10019835	rs3796583	chr4	156642730	active enhancer	0.00344783	CTSO(novel)	0.63
Diabetic kidney disease	rs10019835	rs3796583	chr4	156642730	active enhancer	0.998844	GUCY1A3(novel)	0.63
Diabetic kidney disease	rs10019835	rs3796583	chr4	156642730	active enhancer	0.0122512	LRAT(novel)	0.63
Diabetic kidney disease	rs10019835	rs3796583	chr4	156642730	active enhancer	0.748781	GUCY1B3(novel)	0.63
Chronic kidney disease	rs10109414	rs1705699	chr8	23781453	active enhancer	0.00277781	NKX3-1(novel)	NR
Chronic kidney disease	rs10109414	rs34861762	chr8	23748420	active enhancer	0.0346375	SLC25A37(novel)	NR
Chronic kidney disease	rs10109414	rs1705699	chr8	23781453	active enhancer	0.00277781	NKX3-1(novel)	0.42
Chronic kidney disease	rs10109414	rs34861762	chr8	23748420	active enhancer	0.0346375	SLC25A37(novel)	0.42
Chronic kidney disease	rs10109414	rs1705699	chr8	23781453	active enhancer	0.00277781	NKX3-1(novel)	NR
Chronic kidney disease	rs10109414	rs34861762	chr8	23748420	active enhancer	0.0346375	SLC25A37(novel)	NR
Chronic kidney disease	rs10127790	rs600806	chr1	109840629	active enhancer	0.998844	SARS(novel)	NR
Chronic kidney disease	rs10127790	rs10858086	chr1	109915075	active enhancer	0.998069	SORT1(novel)	NR
Chronic kidney disease	rs10127790	rs34114393	chr1	109967324	active enhancer	3.28e-06	SARS(novel)	NR
Chronic kidney disease	rs10127790	rs10858085	chr1	109914983	active enhancer	0.998844	PSMA5(novel)	NR
Chronic kidney disease	rs10127790	rs600806	chr1	109840629	active enhancer	0.998844	CELSR2(novel)	NR
Chronic kidney disease	rs10127790	rs10858085	chr1	109914983	active enhancer	0.998069	SORT1(novel)	NR
Chronic kidney disease	rs10127790	rs10858097	chr1	109967324	active enhancer	0.000931421	TMEM167B(novel)	NR
Chronic kidney disease	rs10127790	rs3835720	chr1	109911696	active enhancer	0.000162362	AHCYL1(novel)	NR
Chronic kidney disease	rs10127790	rs10858085	chr1	109914983	active enhancer	0.0120442	GNAI3(novel)	NR
Chronic kidney disease	rs10127790	rs3931560	chr1	109966718	active enhancer	0.998844	ATXN7L2(novel)	NR
Chronic kidney disease	rs10127790	rs1880670	chr1	109941133	active enhancer	0.000251343	GPSM2(novel)	NR
Chronic kidney disease	rs10127790	rs3931560	chr1	109966718	active enhancer	0.0186612	STRIP1(novel)	NR
Chronic kidney disease	rs10127790	rs11102981	chr1	109967323	active enhancer	0.0186612	STRIP1(novel)	NR
Chronic kidney disease	rs10127790	rs10858086	chr1	109915075	active enhancer	0.0342717	GSTM3(novel)	NR
Chronic kidney disease	rs10127790	rs3835720	chr1	109911696	active enhancer	0.0120442	GNAI3(novel)	NR
Chronic kidney disease	rs10127790	rs34114393	chr1	109967324	active enhancer	0.0205701	AHCYL1(novel)	NR
Chronic kidney disease	rs10127790	rs10858097	chr1	109967324	active enhancer	0.0205701	AHCYL1(novel)	NR
Chronic kidney disease	rs10127790	rs3835720	chr1	109911696	active enhancer	0.998844	CYB561D1(novel)	NR
Chronic kidney disease	rs10127790	rs10858086	chr1	109915075	active enhancer	0.998844	CYB561D1(novel)	NR
Chronic kidney disease	rs10127790	rs585545	chr1	109841662	active enhancer	0.0156984	AHCYL1(novel)	NR
Chronic kidney disease	rs10127790	rs10858085	chr1	109914983	active enhancer	0.998844	CYB561D1(novel)	NR
Chronic kidney disease	rs10127790	rs10858097	chr1	109967324	active enhancer	3.28e-06	SARS(novel)	NR
Chronic kidney disease	rs10127790	rs10858085	chr1	109914983	active enhancer	0.000162362	AHCYL1(novel)	NR
Chronic kidney disease	rs10127790	rs680434	chr1	109842271	active enhancer	0.998844	SARS(novel)	NR
Chronic kidney disease	rs10127790	rs11102981	chr1	109967323	active enhancer	5.87e-06	AMPD2(novel)	NR
Chronic kidney disease	rs10127790	rs585545	chr1	109841662	active enhancer	0.998844	CELSR2(novel)	NR
Chronic kidney disease	rs10127790	rs10858086	chr1	109915075	active enhancer	0.0120442	GNAI3(novel)	NR
Chronic kidney disease	rs10127790	rs34114393	chr1	109967324	active enhancer	0.998844	SORT1(novel)	NR
Chronic kidney disease	rs10127790	rs10858097	chr1	109967324	active enhancer	0.998844	SORT1(novel)	NR
Chronic kidney disease	rs10127790	rs3931560	chr1	109966718	active enhancer	0.000931421	TMEM167B(novel)	NR
Chronic kidney disease	rs10127790	rs3835720	chr1	109911696	active enhancer	0.998844	PSRC1(novel)	NR
Chronic kidney disease	rs10127790	rs10858097	chr1	109967324	active enhancer	5.87e-06	AMPD2(novel)	NR
Chronic kidney disease	rs10127790	rs10858085	chr1	109914983	active enhancer	0.998844	PSRC1(novel)	NR
Chronic kidney disease	rs10127790	rs11102981	chr1	109967323	active enhancer	0.998844	ATXN7L2(novel)	NR
Chronic kidney disease	rs10127790	rs10858086	chr1	109915075	active enhancer	0.998844	PSMA5(novel)	NR
Chronic kidney disease	rs10127790	rs11102981	chr1	109967323	active enhancer	0.998844	SORT1(novel)	NR
Chronic kidney disease	rs10127790	rs1880670	chr1	109941133	active enhancer	0.000174498	AHCYL1(novel)	NR
Chronic kidney disease	rs10127790	rs680434	chr1	109842271	active enhancer	0.998844	CELSR2(novel)	NR
Chronic kidney disease	rs10127790	rs10858086	chr1	109915075	active enhancer	0.000162362	AHCYL1(novel)	NR
Chronic kidney disease	rs10127790	rs11102981	chr1	109967323	active enhancer	0.000931421	TMEM167B(novel)	NR
Chronic kidney disease	rs10127790	rs3931560	chr1	109966718	active enhancer	3.28e-06	SARS(novel)	NR
Chronic kidney disease	rs10127790	rs34114393	chr1	109967324	active enhancer	5.87e-06	AMPD2(novel)	NR
Chronic kidney disease	rs10127790	rs10858097	chr1	109967324	active enhancer	0.998844	ATXN7L2(novel)	NR
Chronic kidney disease	rs10127790	rs10858086	chr1	109915075	active enhancer	0.998844	PSRC1(novel)	NR
Chronic kidney disease	rs10127790	rs600806	chr1	109840629	active enhancer	0.0156984	AHCYL1(novel)	NR
Chronic kidney disease	rs10127790	rs585545	chr1	109841662	active enhancer	0.998844	SARS(novel)	NR
Chronic kidney disease	rs10127790	rs1880670	chr1	109941133	active enhancer	0.998844	PSMA5(novel)	NR
Chronic kidney disease	rs10127790	rs680434	chr1	109842271	active enhancer	0.0156984	AHCYL1(novel)	NR
Chronic kidney disease	rs10127790	rs11102981	chr1	109967323	active enhancer	3.28e-06	SARS(novel)	NR
Chronic kidney disease	rs10127790	rs10858097	chr1	109967324	active enhancer	0.0186612	STRIP1(novel)	NR
Chronic kidney disease	rs10127790	rs3931560	chr1	109966718	active enhancer	5.87e-06	AMPD2(novel)	NR
Chronic kidney disease	rs10127790	rs1880670	chr1	109941133	active enhancer	0.274591	GNAI3(novel)	NR
Chronic kidney disease	rs10127790	rs34114393	chr1	109967324	active enhancer	0.998844	ATXN7L2(novel)	NR
Chronic kidney disease	rs10127790	rs34114393	chr1	109967324	active enhancer	0.0186612	STRIP1(novel)	NR
Chronic kidney disease	rs10127790	rs3931560	chr1	109966718	active enhancer	0.998844	SORT1(novel)	NR
Chronic kidney disease	rs10127790	rs34114393	chr1	109967324	active enhancer	0.000931421	TMEM167B(novel)	NR
Chronic kidney disease	rs10127790	rs11102981	chr1	109967323	active enhancer	0.0205701	AHCYL1(novel)	NR
Chronic kidney disease	rs10127790	rs3835720	chr1	109911696	active enhancer	0.0342717	GSTM3(novel)	NR
Chronic kidney disease	rs10127790	rs3835720	chr1	109911696	active enhancer	0.998844	PSMA5(novel)	NR
Chronic kidney disease	rs10127790	rs3835720	chr1	109911696	active enhancer	0.998069	SORT1(novel)	NR
Chronic kidney disease	rs10127790	rs10858085	chr1	109914983	active enhancer	0.0342717	GSTM3(novel)	NR
Chronic kidney disease	rs10127790	rs3931560	chr1	109966718	active enhancer	0.0205701	AHCYL1(novel)	NR
Chronic kidney disease	rs10254101	rs73728279	chr7	151411494	active enhancer	0.00695992	RHEB(novel)	NR
Chronic kidney disease	rs10254101	rs6464165	chr7	151413124	active enhancer	0.000144151	TMUB1(novel)	NR
Chronic kidney disease	rs10254101	rs10224210	chr7	151413194	active enhancer	0.000144151	TMUB1(novel)	NR
Chronic kidney disease	rs10254101	rs7805747	chr7	151407801	active enhancer	0.998844	PRKAG2(novel)	NR
Chronic kidney disease	rs10254101	rs10224210	chr7	151413194	active enhancer	0.000144151	AGAP3(novel)	NR
Chronic kidney disease	rs10254101	rs6464165	chr7	151413124	active enhancer	0.000144151	AGAP3(novel)	NR
Chronic kidney disease	rs10254101	rs7805747	chr7	151407801	active enhancer	0.0111804	REPIN1(novel)	NR
Chronic kidney disease	rs10254101	rs73728279	chr7	151411494	active enhancer	0.000144151	FASTK(novel)	NR
Chronic kidney disease	rs10254101	rs6464165	chr7	151413124	active enhancer	0.000144151	FASTK(novel)	NR
Chronic kidney disease	rs10254101	rs7805747	chr7	151407801	active enhancer	0.0119161	ACTR3B(novel)	NR
Chronic kidney disease	rs10254101	rs73728279	chr7	151411494	active enhancer	0.0111804	REPIN1(novel)	NR
Chronic kidney disease	rs10254101	rs73728279	chr7	151411494	active enhancer	0.000144151	AGAP3(novel)	NR
Chronic kidney disease	rs10254101	rs73728279	chr7	151411494	active enhancer	0.000302019	ABCF2(novel)	NR
Chronic kidney disease	rs10254101	rs6464165	chr7	151413124	active enhancer	0.00695992	RHEB(novel)	NR
Chronic kidney disease	rs10254101	rs10265221	chr7	151414329	active enhancer	0.000144151	FASTK(novel)	NR
Chronic kidney disease	rs10254101	rs10265221	chr7	151414329	active enhancer	0.000144151	AGAP3(novel)	NR
Chronic kidney disease	rs10254101	rs10224210	chr7	151413194	active enhancer	0.998844	PRKAG2(novel)	NR
Chronic kidney disease	rs10254101	rs10265221	chr7	151414329	active enhancer	0.00695992	RHEB(novel)	NR
Chronic kidney disease	rs10254101	rs73728279	chr7	151411494	active enhancer	0.998844	PRKAG2(novel)	NR
Chronic kidney disease	rs10254101	rs10265221	chr7	151414329	active enhancer	0.000144151	TMUB1(novel)	NR
Chronic kidney disease	rs10254101	rs7805747	chr7	151407801	active enhancer	0.000302019	ABCF2(novel)	NR
Chronic kidney disease	rs10254101	rs73728279	chr7	151411494	active enhancer	0.000144151	TMUB1(novel)	NR
Chronic kidney disease	rs10254101	rs10224210	chr7	151413194	active enhancer	0.00695992	RHEB(novel)	NR
Chronic kidney disease	rs10254101	rs6464165	chr7	151413124	active enhancer	0.998844	PRKAG2(novel)	NR
Chronic kidney disease	rs10254101	rs10265221	chr7	151414329	active enhancer	0.998844	PRKAG2(novel)	NR
Chronic kidney disease	rs10254101	rs10224210	chr7	151413194	active enhancer	0.000144151	FASTK(novel)	NR
Chronic kidney disease	rs10254101	rs73728279	chr7	151411494	active enhancer	0.0119161	ACTR3B(novel)	NR
Chronic kidney disease	rs10513801	rs10513801	chr3	185822353	active enhancer	0.16545	TRA2B(novel)	0.87
Chronic kidney disease	rs10513801	rs10513801	chr3	185822353	active enhancer	0.0220913	SENP2(novel)	0.87
Chronic kidney disease	rs10513801	rs10513801	chr3	185822353	active enhancer	0.0001264	EIF4A2(novel)	0.87
Chronic kidney disease	rs10513801	rs10513801	chr3	185822353	active enhancer	0.0506995	IGF2BP2(novel)	0.87
Chronic kidney disease	rs10794720	rs59377495	chr10	1157019	active enhancer	0.0105717	PFKP(novel)	NR
Chronic kidney disease	rs10794720	rs10794720	chr10	1156165	active enhancer	0.0105717	PFKP(novel)	NR
Chronic kidney disease	rs10794720	rs61144178	chr10	1156943	active enhancer	0.0105717	PFKP(novel)	NR
Chronic kidney disease	rs10794720	rs59377495	chr10	1157019	active enhancer	0.0105717	PFKP(novel)	0.08
Chronic kidney disease	rs10794720	rs10794720	chr10	1156165	active enhancer	0.0105717	PFKP(novel)	0.08
Chronic kidney disease	rs10794720	rs61144178	chr10	1156943	active enhancer	0.0105717	PFKP(novel)	0.08
Diabetic kidney disease	rs10911184	rs12048598	chr1	182938784	active enhancer	0.136708	NPL(novel)	NR
Diabetic kidney disease	rs10911184	rs10911171	chr1	182936594	active enhancer	0.136708	NPL(novel)	NR
Diabetic kidney disease	rs10911184	rs76348195	chr1	182958801	active enhancer	0.00714607	LAMC2(novel)	NR
Diabetic kidney disease	rs10911184	rs9988415	chr1	182959557	active enhancer	0.00714607	LAMC2(novel)	NR
Diabetic kidney disease	rs10911184	rs10911171	chr1	182936594	active enhancer	0.00488272	LAMC1(novel)	NR
Diabetic kidney disease	rs10911184	rs12048598	chr1	182938784	active enhancer	0.0122527	COLGALT2(novel)	NR
Diabetic kidney disease	rs10911184	rs10797795	chr1	182931205	active enhancer	0.0746257	LAMC2(novel)	NR
Diabetic kidney disease	rs10911184	rs57132272	chr1	182931507	active enhancer	0.746889	LAMC1(novel)	NR
Diabetic kidney disease	rs10911184	rs73035608	chr1	182933325	active enhancer	0.0746257	LAMC2(novel)	NR
Diabetic kidney disease	rs10911184	rs57132272	chr1	182931507	active enhancer	0.0746257	LAMC2(novel)	NR
Diabetic kidney disease	rs10911184	rs73035608	chr1	182933325	active enhancer	0.746889	LAMC1(novel)	NR
Diabetic kidney disease	rs10911184	rs12048598	chr1	182938784	active enhancer	0.00488272	LAMC1(novel)	NR
Diabetic kidney disease	rs10911184	rs10911171	chr1	182936594	active enhancer	2.51e-06	LAMC2(novel)	NR
Diabetic kidney disease	rs10911184	rs10797795	chr1	182931205	active enhancer	0.746889	LAMC1(novel)	NR
Diabetic kidney disease	rs10911184	rs9988415	chr1	182959557	active enhancer	0.437544	LAMC1(novel)	NR
Diabetic kidney disease	rs10911184	rs76348195	chr1	182958801	active enhancer	0.437544	LAMC1(novel)	NR
Diabetic kidney disease	rs10911184	rs10911171	chr1	182936594	active enhancer	0.0122527	COLGALT2(novel)	NR
Diabetic kidney disease	rs10911184	rs12048598	chr1	182938784	active enhancer	2.51e-06	LAMC2(novel)	NR
Renal cell carcinoma	rs10936602	rs11928433	chr3	169563450	active enhancer	0.998844	MYNN(novel)	0.73
Renal cell carcinoma	rs10936602	rs13074500	chr3	169565571	active enhancer	0.998844	MYNN(novel)	0.73
Renal cell carcinoma	rs10936602	rs11717389	chr3	169566247	active enhancer	0.998844	MYNN(novel)	0.73
Renal cell carcinoma	rs10936602	rs11928433	chr3	169563450	active enhancer	0.998844	ACTRT3(novel)	0.73
Renal cell carcinoma	rs10936602	rs6772936	chr3	169566453	active enhancer	0.998844	ACTRT3(novel)	0.73
Renal cell carcinoma	rs10936602	rs199580924	chr3	169564442	active enhancer	0.998844	MYNN(novel)	0.73
Renal cell carcinoma	rs10936602	rs12493969	chr3	169565076	active enhancer	0.998844	SEC62(novel)	0.73
Renal cell carcinoma	rs10936602	rs12493969	chr3	169565076	active enhancer	0.998844	ACTRT3(novel)	0.73
Renal cell carcinoma	rs10936602	rs199580924	chr3	169564442	active enhancer	0.998844	ACTRT3(novel)	0.73
Renal cell carcinoma	rs10936602	rs6772936	chr3	169566453	active enhancer	0.998844	MYNN(novel)	0.73
Renal cell carcinoma	rs10936602	rs12493969	chr3	169565076	active enhancer	0.998844	MYNN(novel)	0.73
Renal cell carcinoma	rs10936602	rs199580924	chr3	169564442	active enhancer	0.998844	SEC62(novel)	0.73
Renal cell carcinoma	rs10936602	rs13074500	chr3	169565571	active enhancer	0.998844	ACTRT3(novel)	0.73
Renal cell carcinoma	rs10936602	rs11717389	chr3	169566247	active enhancer	0.998844	SEC62(novel)	0.73
Renal cell carcinoma	rs10936602	rs6772936	chr3	169566453	active enhancer	0.998844	SEC62(novel)	0.73
Renal cell carcinoma	rs10936602	rs11928433	chr3	169563450	active enhancer	0.998844	SEC62(novel)	0.73
Renal cell carcinoma	rs10936602	rs13074500	chr3	169565571	active enhancer	0.998844	SEC62(novel)	0.73
Renal cell carcinoma	rs10936602	rs11717389	chr3	169566247	active enhancer	0.998844	ACTRT3(novel)	0.73
Renal function-related traits (BUN)	rs10937329	rs12634556	chr3	187720687	active enhancer	0.0600153	BCL6(novel)	0.69
Renal function-related traits (BUN)	rs10937329	rs9290867	chr3	187721537	active enhancer	0.0600153	BCL6(novel)	0.69
Renal function-related traits (BUN)	rs10937329	rs11924549	chr3	187722392	active enhancer	0.0600153	BCL6(novel)	0.69
Renal function-related traits (BUN)	rs10937329	rs12637415	chr3	187720627	active enhancer	0.0600153	BCL6(novel)	0.69
Chronic kidney disease	rs11039182	rs11039154	chr11	47278502	active enhancer	0.672991	DDB2(novel)	0.7
Chronic kidney disease	rs11039182	rs11039154	chr11	47278502	active enhancer	0.859545	ACP2(novel)	0.7
Chronic kidney disease	rs11039182	rs11039154	chr11	47278502	active enhancer	0.0488532	CELF1(novel)	0.7
Chronic kidney disease	rs11039182	rs11039154	chr11	47278502	active enhancer	0.859545	NR1H3(novel)	0.7
Chronic kidney disease	rs11039182	rs11039154	chr11	47278502	active enhancer	0.998844	ARFGAP2(novel)	0.7
Chronic kidney disease	rs11039182	rs11039154	chr11	47278502	active enhancer	0.000234205	MADD(novel)	0.7
Chronic kidney disease	rs1106766	rs12315434	chr12	57780936	active enhancer	0.998844	R3HDM2(novel)	0.22
Chronic kidney disease	rs1106766	rs12315434	chr12	57780936	active enhancer	0.0777219	ARHGEF25(novel)	0.22
Chronic kidney disease	rs1106766	rs2122982	chr12	57781893	active enhancer	0.998844	R3HDM2(novel)	0.22
Chronic kidney disease	rs1106766	rs2122982	chr12	57781893	active enhancer	0.421505	MBD6(novel)	0.22
Chronic kidney disease	rs1106766	rs2122982	chr12	57781893	active enhancer	0.998844	INHBE(novel)	0.22
Chronic kidney disease	rs1106766	rs2122982	chr12	57781893	active enhancer	0.0125372	TIMELESS(novel)	0.22
Chronic kidney disease	rs1106766	rs2122982	chr12	57781893	active enhancer	0.0139756	BAZ2A(novel)	0.22
Chronic kidney disease	rs1106766	rs2122982	chr12	57781893	active enhancer	0.421505	DDIT3(novel)	0.22
Chronic kidney disease	rs1106766	rs12315434	chr12	57780936	active enhancer	0.998844	INHBE(novel)	0.22
Chronic kidney disease	rs1106766	rs2122982	chr12	57781893	active enhancer	0.998844	GLI1(novel)	0.22
Chronic kidney disease	rs1106766	rs12315434	chr12	57780936	active enhancer	0.421505	MBD6(novel)	0.22
Chronic kidney disease	rs1106766	rs12315434	chr12	57780936	active enhancer	9.28e-05	SHMT2(novel)	0.22
Chronic kidney disease	rs1106766	rs1106766	chr12	57809456	active enhancer	0.983319	R3HDM2(novel)	0.22
Chronic kidney disease	rs1106766	rs1106766	chr12	57809456	active enhancer	1.55e-05	NAB2(novel)	0.22
Chronic kidney disease	rs1106766	rs2122982	chr12	57781893	active enhancer	9.28e-05	SHMT2(novel)	0.22
Chronic kidney disease	rs1106766	rs12315434	chr12	57780936	active enhancer	0.421505	DDIT3(novel)	0.22
Chronic kidney disease	rs1106766	rs1106766	chr12	57809456	active enhancer	0.998844	INHBE(novel)	0.22
Chronic kidney disease	rs1106766	rs1106766	chr12	57809456	active enhancer	0.103551	NXPH4(novel)	0.22
Chronic kidney disease	rs1106766	rs12315434	chr12	57780936	active enhancer	0.0139756	BAZ2A(novel)	0.22
Chronic kidney disease	rs1106766	rs2122982	chr12	57781893	active enhancer	0.0777219	ARHGEF25(novel)	0.22
Chronic kidney disease	rs1106766	rs1106766	chr12	57809456	active enhancer	0.145163	NDUFA4L2(novel)	0.22
Chronic kidney disease	rs1106766	rs12315434	chr12	57780936	active enhancer	0.0125372	TIMELESS(novel)	0.22
Chronic kidney disease	rs1106766	rs12315434	chr12	57780936	active enhancer	0.998844	GLI1(novel)	0.22
Chronic kidney disease	rs1106766	rs1106766	chr12	57809456	active enhancer	0.998844	GLI1(novel)	0.22
Chronic kidney disease	rs1106766	rs1106766	chr12	57809456	active enhancer	0.0141009	BAZ2A(novel)	0.22
Diabetic kidney disease	rs11107616	rs1731712	chr12	78341996	active enhancer	3.73e-05	PAWR(novel)	NR
Diabetic kidney disease	rs11107616	rs11107504	chr12	78336732	active enhancer	3.73e-05	PAWR(novel)	NR
Diabetic kidney disease	rs11107616	rs1677894	chr12	78337936	active enhancer	3.73e-05	PAWR(novel)	NR
Diabetic kidney disease	rs11107616	rs2731433	chr12	78333819	active enhancer	3.73e-05	PAWR(novel)	NR
Diabetic kidney disease	rs11107616	rs2619071	chr12	78336122	active enhancer	3.73e-05	PAWR(novel)	NR
Diabetic kidney disease	rs11107616	rs11107753	chr12	78390520	active enhancer	0.010773	PAWR(novel)	NR
Diabetic kidney disease	rs11107616	rs1677892	chr12	78338522	active enhancer	3.73e-05	PAWR(novel)	NR
Diabetic kidney disease	rs11107616	rs2619072	chr12	78340618	active enhancer	3.73e-05	PAWR(novel)	NR
Diabetic kidney disease	rs11107616	rs1731740	chr12	78334053	active enhancer	3.73e-05	PAWR(novel)	NR
Diabetic kidney disease	rs11107616	rs2464134	chr12	78342378	active enhancer	3.73e-05	PAWR(novel)	NR
Chronic kidney disease	rs1111571	rs4783553	chr16	68365955	active enhancer	0.012959	FAM65A(novel)	0.71
Chronic kidney disease	rs1111571	rs2863979	chr16	68331890	active enhancer	0.0128404	HAS3(novel)	0.71
Chronic kidney disease	rs1111571	rs2863979	chr16	68331890	active enhancer	0.0229895	TSNAXIP1(novel)	0.71
Chronic kidney disease	rs1111571	rs4783553	chr16	68365955	active enhancer	0.998844	PLA2G15(novel)	0.71
Chronic kidney disease	rs1111571	rs2863979	chr16	68331890	active enhancer	0.569474	PRMT7(novel)	0.71
Chronic kidney disease	rs1111571	rs2863979	chr16	68331890	active enhancer	0.0229895	RANBP10(novel)	0.71
Chronic kidney disease	rs1111571	rs2863979	chr16	68331890	active enhancer	0.000114442	NFATC3(novel)	0.71
Chronic kidney disease	rs1111571	rs2863979	chr16	68331890	active enhancer	0.535141	ESRP2(novel)	0.71
Chronic kidney disease	rs1111571	rs2863979	chr16	68331890	active enhancer	0.569474	SLC7A6OS(novel)	0.71
Chronic kidney disease	rs1111571	rs2863979	chr16	68331890	active enhancer	5.43e-11	SLC7A6(novel)	0.71
Chronic kidney disease	rs1111571	rs4783553	chr16	68365955	active enhancer	0.773886	SLC7A6(novel)	0.71
Chronic kidney disease	rs1111571	rs2863979	chr16	68331890	active enhancer	0.998844	PLA2G15(novel)	0.71
Chronic kidney disease	rs1111571	rs4783553	chr16	68365955	active enhancer	0.998844	SLC7A6OS(novel)	0.71
Chronic kidney disease	rs1111571	rs4783553	chr16	68365955	active enhancer	0.998844	ESRP2(novel)	0.71
Chronic kidney disease	rs1111571	rs4783553	chr16	68365955	active enhancer	0.998844	PRMT7(novel)	0.71
Renal function-related traits (BUN)	rs11123170	rs7589901	chr2	113993344	active enhancer	3.73e-10	ZC3H8(novel)	0.35
Renal function-related traits (BUN)	rs11123170	rs7578633	chr2	113978650	active enhancer	0	PAX8(novel)	0.35
Renal function-related traits (BUN)	rs11123170	rs11123170	chr2	113978940	active enhancer	0	PAX8(novel)	0.35
Renal function-related traits (BUN)	rs11123170	rs7576384	chr2	113993385	active enhancer	3.73e-10	ZC3H8(novel)	0.35
Renal function-related traits (BUN)	rs11123170	rs7578633	chr2	113978650	active enhancer	0.0172565	CHCHD5(novel)	0.35
Renal function-related traits (BUN)	rs11123170	rs4849179	chr2	113985170	active enhancer	3.73e-10	ZC3H8(novel)	0.35
Renal function-related traits (BUN)	rs11123170	rs10175462	chr2	113988492	active enhancer	3.73e-10	ZC3H8(novel)	0.35
Renal function-related traits (BUN)	rs11123170	rs7563094	chr2	113989327	active enhancer	3.73e-10	ZC3H8(novel)	0.35
Renal function-related traits (BUN)	rs11123170	rs7421852	chr2	113990261	active enhancer	3.73e-10	ZC3H8(novel)	0.35
Renal function-related traits (BUN)	rs11123170	rs10206269	chr2	113990393	active enhancer	3.73e-10	ZC3H8(novel)	0.35
Renal function-related traits (BUN)	rs11123170	rs4849181	chr2	113991970	active enhancer	3.73e-10	ZC3H8(novel)	0.35
Renal function-related traits (BUN)	rs11123170	rs4849181	chr2	113991970	active enhancer	0.0936686	CBWD2(novel)	0.35
Renal function-related traits (BUN)	rs11123170	rs7589901	chr2	113993344	active enhancer	0.0936686	CBWD2(novel)	0.35
Renal function-related traits (BUN)	rs11123170	rs6707386	chr2	113981022	active enhancer	0.0936686	CBWD2(novel)	0.35
Renal function-related traits (BUN)	rs11123170	rs6755040	chr2	113981137	active enhancer	0.0936686	CBWD2(novel)	0.35
Renal function-related traits (BUN)	rs11123170	rs200747229	chr2	113982141	active enhancer	0.0936686	CBWD2(novel)	0.35
Renal function-related traits (BUN)	rs11123170	rs201688288	chr2	113982142	active enhancer	0.0936686	CBWD2(novel)	0.35
Renal function-related traits (BUN)	rs11123170	rs4849177	chr2	113982584	active enhancer	0.0936686	CBWD2(novel)	0.35
Renal function-related traits (BUN)	rs11123170	rs11123172	chr2	113984303	active enhancer	0.0936686	CBWD2(novel)	0.35
Renal function-related traits (BUN)	rs11123170	rs4849179	chr2	113985170	active enhancer	0.0936686	CBWD2(novel)	0.35
Renal function-related traits (BUN)	rs11123170	rs10175462	chr2	113988492	active enhancer	0.0936686	CBWD2(novel)	0.35
Renal function-related traits (BUN)	rs11123170	rs7563094	chr2	113989327	active enhancer	0.0936686	CBWD2(novel)	0.35
Renal function-related traits (BUN)	rs11123170	rs7576384	chr2	113993385	active enhancer	0.0936686	CBWD2(novel)	0.35
Renal function-related traits (BUN)	rs11123170	rs7578633	chr2	113978650	active enhancer	1.79e-06	SLC35F5(novel)	0.35
Renal function-related traits (BUN)	rs11123170	rs11123170	chr2	113978940	active enhancer	1.79e-06	SLC35F5(novel)	0.35
Renal function-related traits (BUN)	rs11123170	rs6707386	chr2	113981022	active enhancer	1.79e-06	SLC35F5(novel)	0.35
Renal function-related traits (BUN)	rs11123170	rs6755040	chr2	113981137	active enhancer	1.79e-06	SLC35F5(novel)	0.35
Renal function-related traits (BUN)	rs11123170	rs200747229	chr2	113982141	active enhancer	1.79e-06	SLC35F5(novel)	0.35
Renal function-related traits (BUN)	rs11123170	rs201688288	chr2	113982142	active enhancer	1.79e-06	SLC35F5(novel)	0.35
Renal function-related traits (BUN)	rs11123170	rs4849177	chr2	113982584	active enhancer	1.79e-06	SLC35F5(novel)	0.35
Renal function-related traits (BUN)	rs11123170	rs6707386	chr2	113981022	active enhancer	0	PAX8(novel)	0.35
Renal function-related traits (BUN)	rs11123170	rs6755040	chr2	113981137	active enhancer	0	PAX8(novel)	0.35
Renal function-related traits (BUN)	rs11123170	rs200747229	chr2	113982141	active enhancer	0	PAX8(novel)	0.35
Renal function-related traits (BUN)	rs11123170	rs201688288	chr2	113982142	active enhancer	0	PAX8(novel)	0.35
Renal function-related traits (BUN)	rs11123170	rs4849177	chr2	113982584	active enhancer	0	PAX8(novel)	0.35
Renal function-related traits (BUN)	rs11123170	rs11123172	chr2	113984303	active enhancer	0	PAX8(novel)	0.35
Renal function-related traits (BUN)	rs11123170	rs4849179	chr2	113985170	active enhancer	0	PAX8(novel)	0.35
Renal function-related traits (BUN)	rs11123170	rs10175462	chr2	113988492	active enhancer	0	PAX8(novel)	0.35
Renal function-related traits (BUN)	rs11123170	rs7563094	chr2	113989327	active enhancer	0	PAX8(novel)	0.35
Renal function-related traits (BUN)	rs11123170	rs7421852	chr2	113990261	active enhancer	0	PAX8(novel)	0.35
Renal function-related traits (BUN)	rs11123170	rs10206269	chr2	113990393	active enhancer	0	PAX8(novel)	0.35
Renal function-related traits (BUN)	rs11123170	rs4849181	chr2	113991970	active enhancer	0	PAX8(novel)	0.35
Renal function-related traits (BUN)	rs11123170	rs7589901	chr2	113993344	active enhancer	0	PAX8(novel)	0.35
Renal function-related traits (BUN)	rs11123170	rs7576384	chr2	113993385	active enhancer	0	PAX8(novel)	0.35
Renal function-related traits (BUN)	rs11123170	rs10175462	chr2	113988492	active enhancer	0.0119082	TMEM87B(novel)	0.35
Renal function-related traits (BUN)	rs11123170	rs7563094	chr2	113989327	active enhancer	0.0119082	TMEM87B(novel)	0.35
Renal function-related traits (BUN)	rs11123170	rs7421852	chr2	113990261	active enhancer	0.0119082	TMEM87B(novel)	0.35
Renal function-related traits (BUN)	rs11123170	rs10206269	chr2	113990393	active enhancer	0.0119082	TMEM87B(novel)	0.35
Renal function-related traits (BUN)	rs11123170	rs4849181	chr2	113991970	active enhancer	0.0119082	TMEM87B(novel)	0.35
Renal function-related traits (BUN)	rs11123170	rs7421852	chr2	113990261	active enhancer	0.0936686	CBWD2(novel)	0.35
Renal function-related traits (BUN)	rs11123170	rs10206269	chr2	113990393	active enhancer	0.0936686	CBWD2(novel)	0.35
Renal function-related traits (BUN)	rs11123170	rs11123170	chr2	113978940	active enhancer	3.73e-10	ZC3H8(novel)	0.35
Renal function-related traits (BUN)	rs11123170	rs7578633	chr2	113978650	active enhancer	0.0936686	CBWD2(novel)	0.35
Renal function-related traits (BUN)	rs11123170	rs11123170	chr2	113978940	active enhancer	0.0936686	CBWD2(novel)	0.35
Renal function-related traits (BUN)	rs11123170	rs6707386	chr2	113981022	active enhancer	3.73e-10	ZC3H8(novel)	0.35
Renal function-related traits (BUN)	rs11123170	rs4849177	chr2	113982584	active enhancer	0.0119082	TMEM87B(novel)	0.35
Renal function-related traits (BUN)	rs11123170	rs11123172	chr2	113984303	active enhancer	0.0119082	TMEM87B(novel)	0.35
Renal function-related traits (BUN)	rs11123170	rs6755040	chr2	113981137	active enhancer	0.0119082	TMEM87B(novel)	0.35
Renal function-related traits (BUN)	rs11123170	rs200747229	chr2	113982141	active enhancer	0.0119082	TMEM87B(novel)	0.35
Renal function-related traits (BUN)	rs11123170	rs201688288	chr2	113982142	active enhancer	0.0119082	TMEM87B(novel)	0.35
Renal function-related traits (BUN)	rs11123170	rs11123170	chr2	113978940	active enhancer	0.0119082	TMEM87B(novel)	0.35
Renal function-related traits (BUN)	rs11123170	rs6707386	chr2	113981022	active enhancer	0.0119082	TMEM87B(novel)	0.35
Renal function-related traits (BUN)	rs11123170	rs10175462	chr2	113988492	active enhancer	1.79e-06	SLC35F5(novel)	0.35
Renal function-related traits (BUN)	rs11123170	rs7563094	chr2	113989327	active enhancer	1.79e-06	SLC35F5(novel)	0.35
Renal function-related traits (BUN)	rs11123170	rs7421852	chr2	113990261	active enhancer	1.79e-06	SLC35F5(novel)	0.35
Renal function-related traits (BUN)	rs11123170	rs10206269	chr2	113990393	active enhancer	1.79e-06	SLC35F5(novel)	0.35
Renal function-related traits (BUN)	rs11123170	rs4849181	chr2	113991970	active enhancer	1.79e-06	SLC35F5(novel)	0.35
Renal function-related traits (BUN)	rs11123170	rs7589901	chr2	113993344	active enhancer	1.79e-06	SLC35F5(novel)	0.35
Renal function-related traits (BUN)	rs11123170	rs7576384	chr2	113993385	active enhancer	1.79e-06	SLC35F5(novel)	0.35
Renal function-related traits (BUN)	rs11123170	rs11123170	chr2	113978940	active enhancer	0.0172565	CHCHD5(novel)	0.35
Renal function-related traits (BUN)	rs11123170	rs6707386	chr2	113981022	active enhancer	0.0172565	CHCHD5(novel)	0.35
Renal function-related traits (BUN)	rs11123170	rs6755040	chr2	113981137	active enhancer	0.0172565	CHCHD5(novel)	0.35
Renal function-related traits (BUN)	rs11123170	rs7578633	chr2	113978650	active enhancer	0.0119082	TMEM87B(novel)	0.35
Renal function-related traits (BUN)	rs11123170	rs11123172	chr2	113984303	active enhancer	1.79e-06	SLC35F5(novel)	0.35
Renal function-related traits (BUN)	rs11123170	rs4849179	chr2	113985170	active enhancer	1.79e-06	SLC35F5(novel)	0.35
Renal function-related traits (BUN)	rs11123170	rs11123172	chr2	113984303	active enhancer	0.0172565	CHCHD5(novel)	0.35
Renal function-related traits (BUN)	rs11123170	rs4849179	chr2	113985170	active enhancer	0.0172565	CHCHD5(novel)	0.35
Renal function-related traits (BUN)	rs11123170	rs10175462	chr2	113988492	active enhancer	0.0172565	CHCHD5(novel)	0.35
Renal function-related traits (BUN)	rs11123170	rs7563094	chr2	113989327	active enhancer	0.0172565	CHCHD5(novel)	0.35
Renal function-related traits (BUN)	rs11123170	rs7421852	chr2	113990261	active enhancer	0.0172565	CHCHD5(novel)	0.35
Renal function-related traits (BUN)	rs11123170	rs10206269	chr2	113990393	active enhancer	0.0172565	CHCHD5(novel)	0.35
Renal function-related traits (BUN)	rs11123170	rs4849181	chr2	113991970	active enhancer	0.0172565	CHCHD5(novel)	0.35
Renal function-related traits (BUN)	rs11123170	rs7589901	chr2	113993344	active enhancer	0.0172565	CHCHD5(novel)	0.35
Renal function-related traits (BUN)	rs11123170	rs7576384	chr2	113993385	active enhancer	0.0172565	CHCHD5(novel)	0.35
Renal function-related traits (BUN)	rs11123170	rs4849179	chr2	113985170	active enhancer	0.0119082	TMEM87B(novel)	0.35
Renal function-related traits (BUN)	rs11123170	rs200747229	chr2	113982141	active enhancer	0.0172565	CHCHD5(novel)	0.35
Renal function-related traits (BUN)	rs11123170	rs201688288	chr2	113982142	active enhancer	0.0172565	CHCHD5(novel)	0.35
Renal function-related traits (BUN)	rs11123170	rs4849177	chr2	113982584	active enhancer	0.0172565	CHCHD5(novel)	0.35
Renal function-related traits (BUN)	rs11123170	rs7589901	chr2	113993344	active enhancer	0.0119082	TMEM87B(novel)	0.35
Renal function-related traits (BUN)	rs11123170	rs7576384	chr2	113993385	active enhancer	0.0119082	TMEM87B(novel)	0.35
Renal function-related traits (BUN)	rs11123170	rs7578633	chr2	113978650	active enhancer	3.73e-10	ZC3H8(novel)	0.35
Renal function-related traits (BUN)	rs11123170	rs6755040	chr2	113981137	active enhancer	3.73e-10	ZC3H8(novel)	0.35
Renal function-related traits (BUN)	rs11123170	rs200747229	chr2	113982141	active enhancer	3.73e-10	ZC3H8(novel)	0.35
Renal function-related traits (BUN)	rs11123170	rs201688288	chr2	113982142	active enhancer	3.73e-10	ZC3H8(novel)	0.35
Renal function-related traits (BUN)	rs11123170	rs4849177	chr2	113982584	active enhancer	3.73e-10	ZC3H8(novel)	0.35
Renal function-related traits (BUN)	rs11123170	rs11123172	chr2	113984303	active enhancer	3.73e-10	ZC3H8(novel)	0.35
Chronic kidney disease	rs11180732	rs1732754	chr12	76271975	active enhancer	0.246366	PHLDA1(novel)	0.31
Chronic kidney disease	rs112029703	rs11764525	chr7	77277925	active enhancer	0.289093	PHTF2(novel)	NR
Chronic kidney disease	rs112029703	rs17155183	chr7	77200392	active enhancer	0.0740255	TMEM60(novel)	NR
Chronic kidney disease	rs112029703	rs17155183	chr7	77200392	active enhancer	0.998844	PTPN12(novel)	NR
Chronic kidney disease	rs112029703	rs11764525	chr7	77277925	active enhancer	0.671837	RSBN1L(novel)	NR
Chronic kidney disease	rs112029703	rs17155183	chr7	77200392	active enhancer	0.0740255	PHTF2(novel)	NR
Chronic kidney disease	rs112029703	rs11764525	chr7	77277925	active enhancer	0.289093	TMEM60(novel)	NR
Chronic kidney disease	rs112029703	rs17155183	chr7	77200392	active enhancer	0.026163	GSAP(novel)	NR
Renal cell carcinoma	rs11263654	rs12362928	chr11	69236249	active enhancer	0.0114502	CHKA(novel)	NR
Renal cell carcinoma	rs11263654	rs112466478	chr11	69236892	active enhancer	0.0114502	CHKA(novel)	NR
Renal cell carcinoma	rs11263654	rs10908259	chr11	69237595	active enhancer	0.0114502	CHKA(novel)	NR
Renal cell carcinoma	rs11263654	rs12362927	chr11	69236236	active enhancer	0.0114502	CHKA(novel)	NR
Renal cell carcinoma	rs11263654	rs11263654	chr11	69238123	active enhancer	0.000110859	CCND1(novel)	NR
Renal cell carcinoma	rs11263654	rs141719278	chr11	69237805	active enhancer	0.000110859	CCND1(novel)	NR
Renal cell carcinoma	rs11263654	rs7939830	chr11	69234733	active enhancer	0.000110859	CCND1(novel)	NR
Renal cell carcinoma	rs11263654	rs12275476	chr11	69235857	active enhancer	0.000110859	CCND1(novel)	NR
Renal cell carcinoma	rs11263654	rs7948643	chr11	69234620	active enhancer	0.000110859	CCND1(novel)	NR
Renal cell carcinoma	rs11263654	rs7939454	chr11	69234390	active enhancer	0.000110859	CCND1(novel)	NR
Renal cell carcinoma	rs11263654	rs12364683	chr11	69236146	active enhancer	0.000110859	CCND1(novel)	NR
Renal cell carcinoma	rs11263654	rs12275476	chr11	69235857	active enhancer	0.0114502	CHKA(novel)	NR
Renal cell carcinoma	rs11263654	rs10908258	chr11	69237539	active enhancer	0.000110859	CCND1(novel)	NR
Renal cell carcinoma	rs11263654	rs74516317	chr11	69233516	active enhancer	0.000110859	CCND1(novel)	NR
Renal cell carcinoma	rs11263654	rs12364683	chr11	69236146	active enhancer	0.0114502	CHKA(novel)	NR
Renal cell carcinoma	rs11263654	rs141719278	chr11	69237805	active enhancer	0.0114502	CHKA(novel)	NR
Renal cell carcinoma	rs11263654	rs56836888	chr11	69237270	active enhancer	0.0114502	CHKA(novel)	NR
Renal cell carcinoma	rs11263654	rs74516317	chr11	69233516	active enhancer	0.0114502	CHKA(novel)	NR
Renal cell carcinoma	rs11263654	rs7939454	chr11	69234390	active enhancer	0.0114502	CHKA(novel)	NR
Renal cell carcinoma	rs11263654	rs12362928	chr11	69236249	active enhancer	0.000110859	CCND1(novel)	NR
Renal cell carcinoma	rs11263654	rs10908258	chr11	69237539	active enhancer	0.0114502	CHKA(novel)	NR
Renal cell carcinoma	rs11263654	rs7939721	chr11	69234655	active enhancer	0.000110859	CCND1(novel)	NR
Renal cell carcinoma	rs11263654	rs7939263	chr11	69237844	active enhancer	0.000110859	CCND1(novel)	NR
Renal cell carcinoma	rs11263654	rs112466478	chr11	69236892	active enhancer	0.000110859	CCND1(novel)	NR
Renal cell carcinoma	rs11263654	rs56836888	chr11	69237270	active enhancer	0.000110859	CCND1(novel)	NR
Renal cell carcinoma	rs11263654	rs11263654	chr11	69238123	active enhancer	0.0114502	CHKA(novel)	NR
Renal cell carcinoma	rs11263654	rs7939830	chr11	69234733	active enhancer	0.0114502	CHKA(novel)	NR
Renal cell carcinoma	rs11263654	rs12362927	chr11	69236236	active enhancer	0.000110859	CCND1(novel)	NR
Renal cell carcinoma	rs11263654	rs7939263	chr11	69237844	active enhancer	0.0114502	CHKA(novel)	NR
Renal cell carcinoma	rs11263654	rs7948643	chr11	69234620	active enhancer	0.0114502	CHKA(novel)	NR
Renal cell carcinoma	rs11263654	rs10908259	chr11	69237595	active enhancer	0.000110859	CCND1(novel)	NR
Renal cell carcinoma	rs11263654	rs7939721	chr11	69234655	active enhancer	0.0114502	CHKA(novel)	NR
Chronic kidney disease	rs113246091	rs72759874	chr5	67745189	active enhancer	0.0708285	PIK3R1(novel)	0.1
Chronic kidney disease	rs113246091	rs17322187	chr5	67745048	active enhancer	0.0708285	PIK3R1(novel)	0.1
Chronic kidney disease	rs113246091	rs72759876	chr5	67746529	active enhancer	1.25e-12	PIK3R1(novel)	0.1
Chronic kidney disease	rs113246091	rs72759880	chr5	67750213	active enhancer	0.00292069	PIK3R1(novel)	0.1
Chronic kidney disease	rs113246091	rs72759874	chr5	67745189	active enhancer	1.25e-12	PIK3R1(novel)	0.1
Chronic kidney disease	rs113246091	rs72759876	chr5	67746529	active enhancer	0.0708285	PIK3R1(novel)	0.1
Chronic kidney disease	rs113246091	rs7702068	chr5	67748263	active enhancer	0.0708285	PIK3R1(novel)	0.1
Chronic kidney disease	rs113246091	rs17256228	chr5	67741508	active enhancer	1.25e-12	PIK3R1(novel)	0.1
Chronic kidney disease	rs113246091	rs17322173	chr5	67743590	active enhancer	1.25e-12	PIK3R1(novel)	0.1
Chronic kidney disease	rs113246091	rs7702068	chr5	67748263	active enhancer	1.25e-12	PIK3R1(novel)	0.1
Chronic kidney disease	rs113246091	rs72759880	chr5	67750213	active enhancer	0.0135983	CDK7(novel)	0.1
Chronic kidney disease	rs113246091	rs72759880	chr5	67750213	active enhancer	3.17e-08	PIK3R1(novel)	0.1
Chronic kidney disease	rs113246091	rs6898254	chr5	67743035	active enhancer	0.0708285	PIK3R1(novel)	0.1
Chronic kidney disease	rs113246091	rs6898254	chr5	67743035	active enhancer	1.25e-12	PIK3R1(novel)	0.1
Chronic kidney disease	rs113246091	rs55938024	chr5	67742038	active enhancer	1.25e-12	PIK3R1(novel)	0.1
Chronic kidney disease	rs113246091	rs55938024	chr5	67742038	active enhancer	0.0708285	PIK3R1(novel)	0.1
Chronic kidney disease	rs113246091	rs17322187	chr5	67745048	active enhancer	1.25e-12	PIK3R1(novel)	0.1
Chronic kidney disease	rs113246091	rs17322173	chr5	67743590	active enhancer	0.0708285	PIK3R1(novel)	0.1
Chronic kidney disease	rs113246091	rs17256228	chr5	67741508	active enhancer	0.0708285	PIK3R1(novel)	0.1
Renal cell carcinoma	rs11637556	rs79350921	chr15	66801937	active enhancer	0.709475	SNAPC5(novel)	NR
Renal cell carcinoma	rs11637556	rs28684409	chr15	66794706	active enhancer	0.00538138	DIS3L(novel)	NR
Renal cell carcinoma	rs11637556	rs74956204	chr15	66794352	active enhancer	0.0125799	HACD3(novel)	NR
Renal cell carcinoma	rs11637556	rs79981875	chr15	66801662	active enhancer	0.998844	MAP2K1(novel)	NR
Renal cell carcinoma	rs11637556	rs41277720	chr15	66773975	active enhancer	0.998844	RPL4(novel)	NR
Renal cell carcinoma	rs11637556	rs41277720	chr15	66773975	active enhancer	0.998844	TIPIN(novel)	NR
Renal cell carcinoma	rs11637556	rs74956204	chr15	66794352	active enhancer	8.78e-07	TIPIN(novel)	NR
Renal cell carcinoma	rs11637556	rs11636407	chr15	66788660	active enhancer	0.709475	RPL4(novel)	NR
Renal cell carcinoma	rs11637556	rs79350921	chr15	66801937	active enhancer	0.012054	IGDCC4(novel)	NR
Renal cell carcinoma	rs11637556	rs28684409	chr15	66794706	active enhancer	0.012054	IGDCC4(novel)	NR
Renal cell carcinoma	rs11637556	rs79981875	chr15	66801662	active enhancer	0.234885	LCTL(novel)	NR
Renal cell carcinoma	rs11637556	rs112095287	chr15	66792087	active enhancer	0.709475	RPL4(novel)	NR
Renal cell carcinoma	rs11637556	rs79809053	chr15	66753168	active enhancer	0.998844	TIPIN(novel)	NR
Renal cell carcinoma	rs11637556	rs4287513	chr15	66776246	active enhancer	0.998844	TIPIN(novel)	NR
Renal cell carcinoma	rs11637556	rs28684409	chr15	66794706	active enhancer	8.78e-07	TIPIN(novel)	NR
Renal cell carcinoma	rs11637556	rs79350921	chr15	66801937	active enhancer	8.78e-07	TIPIN(novel)	NR
Renal cell carcinoma	rs11637556	rs35244038	chr15	66845028	active enhancer	0.00707848	TIPIN(novel)	NR
Renal cell carcinoma	rs11637556	rs41277720	chr15	66773975	active enhancer	0.998844	ZWILCH(novel)	NR
Renal cell carcinoma	rs11637556	rs28684409	chr15	66794706	active enhancer	0.998844	MAP2K1(novel)	NR
Renal cell carcinoma	rs11637556	rs79809053	chr15	66753168	active enhancer	0.0152488	DIS3L(novel)	NR
Renal cell carcinoma	rs11637556	rs11636407	chr15	66788660	active enhancer	0.709475	ZWILCH(novel)	NR
Renal cell carcinoma	rs11637556	rs11636407	chr15	66788660	active enhancer	0.0981712	DIS3L(novel)	NR
Renal cell carcinoma	rs11637556	rs74956204	chr15	66794352	active enhancer	0.00538138	DIS3L(novel)	NR
Renal cell carcinoma	rs11637556	rs35244038	chr15	66845028	active enhancer	0.0219269	SMAD3(novel)	NR
Renal cell carcinoma	rs11637556	rs79981875	chr15	66801662	active enhancer	0.012054	IGDCC4(novel)	NR
Renal cell carcinoma	rs11637556	rs41277720	chr15	66773975	active enhancer	0.813328	SNAPC5(novel)	NR
Renal cell carcinoma	rs11637556	rs35244038	chr15	66845028	active enhancer	0.998844	ZWILCH(novel)	NR
Renal cell carcinoma	rs11637556	rs74956204	chr15	66794352	active enhancer	0.998844	MAP2K1(novel)	NR
Renal cell carcinoma	rs11637556	rs79350921	chr15	66801937	active enhancer	1.99e-11	SMAD6(novel)	NR
Renal cell carcinoma	rs11637556	rs112095287	chr15	66792087	active enhancer	0.931358	MAP2K1(novel)	NR
Renal cell carcinoma	rs11637556	rs79809053	chr15	66753168	active enhancer	0.998844	MAP2K1(novel)	NR
Renal cell carcinoma	rs11637556	rs112095287	chr15	66792087	active enhancer	0.0981712	DIS3L(novel)	NR
Renal cell carcinoma	rs11637556	rs79350921	chr15	66801937	active enhancer	0.0125799	HACD3(novel)	NR
Renal cell carcinoma	rs11637556	rs79350921	chr15	66801937	active enhancer	0.998844	MAP2K1(novel)	NR
Renal cell carcinoma	rs11637556	rs112095287	chr15	66792087	active enhancer	0.709475	ZWILCH(novel)	NR
Renal cell carcinoma	rs11637556	rs79809053	chr15	66753168	active enhancer	4.02e-05	PLEKHO2(novel)	NR
Renal cell carcinoma	rs11637556	rs28684409	chr15	66794706	active enhancer	0.709475	SNAPC5(novel)	NR
Renal cell carcinoma	rs11637556	rs74956204	chr15	66794352	active enhancer	0.709475	SNAPC5(novel)	NR
Renal cell carcinoma	rs11637556	rs28684409	chr15	66794706	active enhancer	0.234885	LCTL(novel)	NR
Renal cell carcinoma	rs11637556	rs79981875	chr15	66801662	active enhancer	1.99e-11	SMAD6(novel)	NR
Renal cell carcinoma	rs11637556	rs79981875	chr15	66801662	active enhancer	0.709475	SNAPC5(novel)	NR
Renal cell carcinoma	rs11637556	rs11636407	chr15	66788660	active enhancer	0.931358	MAP2K1(novel)	NR
Renal cell carcinoma	rs11637556	rs74956204	chr15	66794352	active enhancer	0.012054	IGDCC4(novel)	NR
Renal cell carcinoma	rs11637556	rs35244038	chr15	66845028	active enhancer	0.998844	RPL4(novel)	NR
Renal cell carcinoma	rs11637556	rs28684409	chr15	66794706	active enhancer	1.99e-11	SMAD6(novel)	NR
Renal cell carcinoma	rs11637556	rs28684409	chr15	66794706	active enhancer	0.0125799	HACD3(novel)	NR
Renal cell carcinoma	rs11637556	rs4287513	chr15	66776246	active enhancer	0.998844	ZWILCH(novel)	NR
Renal cell carcinoma	rs11637556	rs79981875	chr15	66801662	active enhancer	8.78e-07	TIPIN(novel)	NR
Renal cell carcinoma	rs11637556	rs4287513	chr15	66776246	active enhancer	0.998844	RPL4(novel)	NR
Renal cell carcinoma	rs11637556	rs74956204	chr15	66794352	active enhancer	0.234885	LCTL(novel)	NR
Renal cell carcinoma	rs11637556	rs4287513	chr15	66776246	active enhancer	0.813328	SNAPC5(novel)	NR
Renal cell carcinoma	rs11637556	rs79981875	chr15	66801662	active enhancer	0.00538138	DIS3L(novel)	NR
Renal cell carcinoma	rs11637556	rs79350921	chr15	66801937	active enhancer	0.00538138	DIS3L(novel)	NR
Renal cell carcinoma	rs11637556	rs79350921	chr15	66801937	active enhancer	0.234885	LCTL(novel)	NR
Renal cell carcinoma	rs11637556	rs79981875	chr15	66801662	active enhancer	0.0125799	HACD3(novel)	NR
Renal cell carcinoma	rs11637556	rs74956204	chr15	66794352	active enhancer	1.99e-11	SMAD6(novel)	NR
Chronic kidney disease	rs11666497	rs77895245	chr19	38419780	active enhancer	0.000908934	SPINT2(novel)	0.18
Chronic kidney disease	rs11666497	rs77895245	chr19	38419780	active enhancer	0.998844	WDR87(novel)	0.18
Chronic kidney disease	rs11666497	rs73029180	chr19	38420406	active enhancer	1.2e-06	ZNF527(novel)	0.18
Chronic kidney disease	rs11666497	rs2382624	chr19	38419025	active enhancer	0.00010123	ACTN4(novel)	0.18
Chronic kidney disease	rs11666497	rs2382624	chr19	38419025	active enhancer	0.000908934	SPINT2(novel)	0.18
Chronic kidney disease	rs11666497	rs2382624	chr19	38419025	active enhancer	1.2e-06	ZNF527(novel)	0.18
Chronic kidney disease	rs11666497	rs77895245	chr19	38419780	active enhancer	0.046848	DPF1(novel)	0.18
Chronic kidney disease	rs11666497	rs77895245	chr19	38419780	active enhancer	0.00010123	ACTN4(novel)	0.18
Chronic kidney disease	rs11666497	rs2382624	chr19	38419025	active enhancer	0.998844	WDR87(novel)	0.18
Chronic kidney disease	rs11666497	rs2382624	chr19	38419025	active enhancer	0.046848	DPF1(novel)	0.18
Chronic kidney disease	rs11666497	rs2382624	chr19	38419025	active enhancer	0.998844	SIPA1L3(novel)	0.18
Chronic kidney disease	rs11666497	rs77895245	chr19	38419780	active enhancer	1.2e-06	ZNF527(novel)	0.18
Chronic kidney disease	rs11666497	rs73029180	chr19	38420406	active enhancer	0	C19orf33(novel)	0.18
Chronic kidney disease	rs11666497	rs73029180	chr19	38420406	active enhancer	0.998844	SIPA1L3(novel)	0.18
Chronic kidney disease	rs11666497	rs73029180	chr19	38420406	active enhancer	0.998844	WDR87(novel)	0.18
Chronic kidney disease	rs11666497	rs73029180	chr19	38420406	active enhancer	0.00010123	ACTN4(novel)	0.18
Chronic kidney disease	rs11666497	rs77895245	chr19	38419780	active enhancer	0	C19orf33(novel)	0.18
Chronic kidney disease	rs11666497	rs73031215	chr19	38433555	active enhancer	6.88e-06	YIF1B(novel)	0.18
Chronic kidney disease	rs11666497	rs73029180	chr19	38420406	active enhancer	0.000908934	SPINT2(novel)	0.18
Chronic kidney disease	rs11666497	rs77895245	chr19	38419780	active enhancer	0.998844	SIPA1L3(novel)	0.18
Chronic kidney disease	rs11666497	rs73029180	chr19	38420406	active enhancer	0.046848	DPF1(novel)	0.18
Chronic kidney disease	rs11666497	rs2382624	chr19	38419025	active enhancer	0	C19orf33(novel)	0.18
Renal cell carcinoma	rs11813268	rs2488002	chr10	105679341	active enhancer	0.0446617	CFAP43(novel)	0.16
Renal cell carcinoma	rs11813268	rs4387287	chr10	105677897	active enhancer	0.0156442	COL17A1(novel)	0.16
Renal cell carcinoma	rs11813268	rs4387287	chr10	105677897	active enhancer	0.0446617	CFAP43(novel)	0.16
Renal cell carcinoma	rs11813268	rs4387287	chr10	105677897	active enhancer	0.0418561	SLK(novel)	0.16
Renal cell carcinoma	rs11813268	rs2488002	chr10	105679341	active enhancer	0.00088192	GSTO2(novel)	0.16
Renal cell carcinoma	rs11813268	rs2488002	chr10	105679341	active enhancer	0.000218888	SFR1(novel)	0.16
Renal cell carcinoma	rs11813268	rs2488002	chr10	105679341	active enhancer	0.0156442	COL17A1(novel)	0.16
Renal cell carcinoma	rs11813268	rs4387287	chr10	105677897	active enhancer	0.00088192	GSTO2(novel)	0.16
Renal cell carcinoma	rs11813268	rs4387287	chr10	105677897	active enhancer	0.000218888	SFR1(novel)	0.16
Renal cell carcinoma	rs11813268	rs2488002	chr10	105679341	active enhancer	0.0418561	SLK(novel)	0.16
Renal cell carcinoma	rs11894252	rs7579899	chr2	46537604	active enhancer	0.0446957	PIGF(novel)	0.49
Renal cell carcinoma	rs11894252	rs11689011	chr2	46541176	active enhancer	0.998844	EPAS1(novel)	0.49
Renal cell carcinoma	rs11894252	rs7579899	chr2	46537604	active enhancer	0.0128152	CALM2(novel)	0.49
Renal cell carcinoma	rs11894252	rs7579899	chr2	46537604	active enhancer	0.0446957	CRIPT(novel)	0.49
Renal cell carcinoma	rs11894252	rs11689011	chr2	46541176	active enhancer	0.000110023	SRBD1(novel)	0.49
Chronic kidney disease	rs11959928	rs11951093	chr5	39421736	active enhancer	0.0354766	RICTOR(novel)	0.44
Chronic kidney disease	rs11959928	rs3836791	chr5	39394851	active enhancer	0.998844	DAB2(PMID:26831199,PMID:20383146)	0.44
Chronic kidney disease	rs11959928	rs12153248	chr5	39400305	active enhancer	0.998844	DAB2(PMID:26831199,PMID:20383146)	0.44
Chronic kidney disease	rs11959928	rs35969577	chr5	39401384	active enhancer	0.998844	DAB2(PMID:26831199,PMID:20383146)	0.44
Chronic kidney disease	rs11959928	rs3836791	chr5	39394851	active enhancer	0.0112628	PRKAA1(novel)	0.44
Chronic kidney disease	rs11959928	rs12153248	chr5	39400305	active enhancer	0.0399023	RICTOR(novel)	0.44
Chronic kidney disease	rs11959928	rs35969577	chr5	39401384	active enhancer	0.0399023	RICTOR(novel)	0.44
Chronic kidney disease	rs11959928	rs3836791	chr5	39394851	active enhancer	0.000247521	OSMR(novel)	0.44
Chronic kidney disease	rs11959928	rs11951093	chr5	39421736	active enhancer	0.0354766	RICTOR(novel)	NR
Chronic kidney disease	rs11959928	rs3836791	chr5	39394851	active enhancer	0.998844	DAB2(PMID:26831199,PMID:20383146)	NR
Chronic kidney disease	rs11959928	rs12153248	chr5	39400305	active enhancer	0.998844	DAB2(PMID:26831199,PMID:20383146)	NR
Chronic kidney disease	rs11959928	rs35969577	chr5	39401384	active enhancer	0.998844	DAB2(PMID:26831199,PMID:20383146)	NR
Chronic kidney disease	rs11959928	rs3836791	chr5	39394851	active enhancer	0.0112628	PRKAA1(novel)	NR
Chronic kidney disease	rs11959928	rs12153248	chr5	39400305	active enhancer	0.0399023	RICTOR(novel)	NR
Chronic kidney disease	rs11959928	rs35969577	chr5	39401384	active enhancer	0.0399023	RICTOR(novel)	NR
Chronic kidney disease	rs11959928	rs3836791	chr5	39394851	active enhancer	0.000247521	OSMR(novel)	NR
Chronic kidney disease	rs11959928	rs11951093	chr5	39421736	active enhancer	0.0354766	RICTOR(novel)	0.44
Chronic kidney disease	rs11959928	rs3836791	chr5	39394851	active enhancer	0.998844	DAB2(PMID:26831199,PMID:20383146)	0.44
Chronic kidney disease	rs11959928	rs12153248	chr5	39400305	active enhancer	0.998844	DAB2(PMID:26831199,PMID:20383146)	0.44
Chronic kidney disease	rs11959928	rs35969577	chr5	39401384	active enhancer	0.998844	DAB2(PMID:26831199,PMID:20383146)	0.44
Chronic kidney disease	rs11959928	rs3836791	chr5	39394851	active enhancer	0.0112628	PRKAA1(novel)	0.44
Chronic kidney disease	rs11959928	rs12153248	chr5	39400305	active enhancer	0.0399023	RICTOR(novel)	0.44
Chronic kidney disease	rs11959928	rs35969577	chr5	39401384	active enhancer	0.0399023	RICTOR(novel)	0.44
Chronic kidney disease	rs11959928	rs3836791	chr5	39394851	active enhancer	0.000247521	OSMR(novel)	0.44
Chronic kidney disease	rs12124078	rs9298	chr1	15897020	active enhancer	1.16e-06	EPHA2(novel)	NR
Chronic kidney disease	rs12124078	rs9298	chr1	15897020	active enhancer	0.00666034	AGMAT(novel)	NR
Chronic kidney disease	rs12124078	rs9298	chr1	15897020	active enhancer	0.011179	ATP13A2(novel)	NR
Chronic kidney disease	rs12124078	rs9298	chr1	15897020	active enhancer	0.0136126	FBXO42(novel)	NR
Chronic kidney disease	rs12124078	rs1467513	chr1	15894959	active enhancer	0.0089764	FBLIM1(novel)	NR
Chronic kidney disease	rs12124078	rs1467513	chr1	15894959	active enhancer	0.0136126	FBXO42(novel)	NR
Chronic kidney disease	rs12124078	rs1467513	chr1	15894959	active enhancer	0.47514	CASP9(novel)	NR
Chronic kidney disease	rs12124078	rs9298	chr1	15897020	active enhancer	0.0190766	EFHD2(novel)	NR
Chronic kidney disease	rs12124078	rs9298	chr1	15897020	active enhancer	0.998844	DDI2(novel)	NR
Chronic kidney disease	rs12124078	rs9298	chr1	15897020	active enhancer	0.47514	CASP9(novel)	NR
Chronic kidney disease	rs12124078	rs9298	chr1	15897020	active enhancer	0.0089764	FBLIM1(novel)	NR
Chronic kidney disease	rs12124078	rs1467513	chr1	15894959	active enhancer	0.00666034	AGMAT(novel)	NR
Chronic kidney disease	rs12124078	rs1467513	chr1	15894959	active enhancer	0.0310889	C1orf195(novel)	NR
Chronic kidney disease	rs12124078	rs1467513	chr1	15894959	active enhancer	0.88851	PLEKHM2(novel)	NR
Chronic kidney disease	rs12124078	rs1467513	chr1	15894959	active enhancer	0.011179	ATP13A2(novel)	NR
Chronic kidney disease	rs12124078	rs1467513	chr1	15894959	active enhancer	1.16e-06	EPHA2(novel)	NR
Chronic kidney disease	rs12124078	rs9298	chr1	15897020	active enhancer	0.88851	PLEKHM2(novel)	NR
Chronic kidney disease	rs12124078	rs9298	chr1	15897020	active enhancer	4.31e-06	TMEM51(novel)	NR
Chronic kidney disease	rs12124078	rs1467513	chr1	15894959	active enhancer	0.998844	DDI2(novel)	NR
Chronic kidney disease	rs12124078	rs9298	chr1	15897020	active enhancer	0.0310889	C1orf195(novel)	NR
Chronic kidney disease	rs12124078	rs1467513	chr1	15894959	active enhancer	0.0190766	EFHD2(novel)	NR
Chronic kidney disease	rs12124078	rs1467513	chr1	15894959	active enhancer	0.47514	DNAJC16(novel)	NR
Chronic kidney disease	rs12124078	rs1467513	chr1	15894959	active enhancer	4.31e-06	TMEM51(novel)	NR
Chronic kidney disease	rs12124078	rs9298	chr1	15897020	active enhancer	0.47514	DNAJC16(novel)	NR
Chronic kidney disease	rs12144044	rs12144044	chr1	113248791	active enhancer	2.36e-10	AP4B1(novel)	0.28
Chronic kidney disease	rs12144044	rs12144044	chr1	113248791	active enhancer	0	ST7L(novel)	0.28
Chronic kidney disease	rs12144044	rs12144044	chr1	113248791	active enhancer	5.94e-05	PHTF1(novel)	0.28
Chronic kidney disease	rs12144044	rs12144044	chr1	113248791	active enhancer	0.125861	MOV10(novel)	0.28
Chronic kidney disease	rs12144044	rs12144044	chr1	113248791	active enhancer	2.36e-10	DCLRE1B(novel)	0.28
Chronic kidney disease	rs12144044	rs12144044	chr1	113248791	active enhancer	0.0684491	WNT2B(novel)	0.28
Chronic kidney disease	rs12144044	rs12144044	chr1	113248791	active enhancer	0.0117854	BCL2L15(novel)	0.28
Chronic kidney disease	rs12144044	rs12144044	chr1	113248791	active enhancer	0.00252943	SLC16A1(novel)	0.28
Chronic kidney disease	rs12144044	rs12144044	chr1	113248791	active enhancer	0.998844	PPM1J(novel)	0.28
Chronic kidney disease	rs12144044	rs12144044	chr1	113248791	active enhancer	0	CTTNBP2NL(novel)	0.28
Chronic kidney disease	rs12144044	rs12144044	chr1	113248791	active enhancer	0	CAPZA1(novel)	0.28
Chronic kidney disease	rs12144044	rs12144044	chr1	113248791	active enhancer	0.000719843	LRIG2(novel)	0.28
Diabetic kidney disease	rs1249910	rs820544	chr3	112406563	active enhancer	4.42e-13	USF3(novel)	0.35
Diabetic kidney disease	rs1249910	rs11286581	chr3	112400574	active enhancer	0.0212507	SLC35A5(novel)	0.35
Diabetic kidney disease	rs1249910	rs820545	chr3	112406173	active enhancer	0.0116526	ZDHHC23(novel)	0.35
Diabetic kidney disease	rs1249910	rs820543	chr3	112407225	active enhancer	0.0440668	GTPBP8(novel)	0.35
Diabetic kidney disease	rs1249910	rs9845240	chr3	112374832	active enhancer	0	PHLDB2(novel)	0.35
Diabetic kidney disease	rs1249910	rs13077054	chr3	112388443	active enhancer	0.0116526	ZDHHC23(novel)	0.35
Diabetic kidney disease	rs1249910	rs60397548	chr3	112389972	active enhancer	4.42e-13	USF3(novel)	0.35
Diabetic kidney disease	rs1249910	rs13088866	chr3	112390275	active enhancer	4.42e-13	USF3(novel)	0.35
Diabetic kidney disease	rs1249910	rs3083372	chr3	112373816	active enhancer	2.63e-10	ATP6V1A(novel)	0.35
Diabetic kidney disease	rs1249910	rs4145150	chr3	112402652	active enhancer	0.0212507	SLC35A5(novel)	0.35
Diabetic kidney disease	rs1249910	rs11286581	chr3	112400574	active enhancer	0.0116526	ZDHHC23(novel)	0.35
Diabetic kidney disease	rs1249910	rs9821338	chr3	112375450	active enhancer	0.0110053	NECTIN3(novel)	0.35
Diabetic kidney disease	rs1249910	rs12054416	chr3	112390975	active enhancer	4.42e-13	USF3(novel)	0.35
Diabetic kidney disease	rs1249910	rs12054001	chr3	112389564	active enhancer	4.42e-13	USF3(novel)	0.35
Diabetic kidney disease	rs1249910	rs9864774	chr3	112374775	active enhancer	0.296263	SLC35A5(novel)	0.35
Diabetic kidney disease	rs1249910	rs820544	chr3	112406563	active enhancer	0.0116526	ZDHHC23(novel)	0.35
Diabetic kidney disease	rs1249910	rs9821161	chr3	112375294	active enhancer	1.61e-09	ABHD10(novel)	0.35
Diabetic kidney disease	rs1249910	rs9821100	chr3	112375089	active enhancer	0	ZBED2(novel)	0.35
Diabetic kidney disease	rs1249910	rs11927615	chr3	112390841	active enhancer	4.42e-13	USF3(novel)	0.35
Diabetic kidney disease	rs1249910	rs4145151	chr3	112402706	active enhancer	4.42e-13	USF3(novel)	0.35
Diabetic kidney disease	rs1249910	rs9845240	chr3	112374832	active enhancer	0	ZBED2(novel)	0.35
Diabetic kidney disease	rs1249910	rs13077054	chr3	112388443	active enhancer	0.0212507	ATG3(novel)	0.35
Diabetic kidney disease	rs1249910	rs9821161	chr3	112375294	active enhancer	0.0110053	NECTIN3(novel)	0.35
Diabetic kidney disease	rs1249910	rs11286581	chr3	112400574	active enhancer	4.42e-13	USF3(novel)	0.35
Diabetic kidney disease	rs1249910	rs4145151	chr3	112402706	active enhancer	0.0380967	NEPRO(novel)	0.35
Diabetic kidney disease	rs1249910	rs55894063	chr3	112398299	active enhancer	0.0212507	ATG3(novel)	0.35
Diabetic kidney disease	rs1249910	rs4145151	chr3	112402706	active enhancer	0.0212507	SLC35A5(novel)	0.35
Diabetic kidney disease	rs1249910	rs11286581	chr3	112400574	active enhancer	0.0212507	ATG3(novel)	0.35
Diabetic kidney disease	rs1249910	rs820543	chr3	112407225	active enhancer	4.42e-13	USF3(novel)	0.35
Diabetic kidney disease	rs1249910	rs9821100	chr3	112375089	active enhancer	1.61e-09	ABHD10(novel)	0.35
Diabetic kidney disease	rs1249910	rs17457593	chr3	112407697	active enhancer	4.42e-13	USF3(novel)	0.35
Diabetic kidney disease	rs1249910	rs12054416	chr3	112390975	active enhancer	0.000130056	TAGLN3(novel)	0.35
Diabetic kidney disease	rs1249910	rs4145151	chr3	112402706	active enhancer	0.0440668	GTPBP8(novel)	0.35
Diabetic kidney disease	rs1249910	rs6793555	chr3	112398662	active enhancer	4.42e-13	USF3(novel)	0.35
Diabetic kidney disease	rs1249910	rs1249910	chr3	112391174	active enhancer	4.42e-13	USF3(novel)	0.35
Diabetic kidney disease	rs1249910	rs9821100	chr3	112375089	active enhancer	0.0110053	NECTIN3(novel)	0.35
Diabetic kidney disease	rs1249910	rs9845240	chr3	112374832	active enhancer	4.57e-05	QTRT2(novel)	0.35
Diabetic kidney disease	rs1249910	rs6793555	chr3	112398662	active enhancer	0.0440668	GTPBP8(novel)	0.35
Diabetic kidney disease	rs1249910	rs12054001	chr3	112389564	active enhancer	0.0380967	NEPRO(novel)	0.35
Diabetic kidney disease	rs1249910	rs9842816	chr3	112407227	active enhancer	4.42e-13	USF3(novel)	0.35
Diabetic kidney disease	rs1249910	rs13077054	chr3	112388443	active enhancer	0.0380967	NEPRO(novel)	0.35
Diabetic kidney disease	rs1249910	rs9859566	chr3	112375793	active enhancer	0	PHLDB2(novel)	0.35
Diabetic kidney disease	rs1249910	rs9821161	chr3	112375294	active enhancer	0.296263	SLC35A5(novel)	0.35
Diabetic kidney disease	rs1249910	rs9821338	chr3	112375450	active enhancer	2.63e-10	NAA50(novel)	0.35
Diabetic kidney disease	rs1249910	rs3083372	chr3	112373816	active enhancer	0.0183349	TMPRSS7(novel)	0.35
Diabetic kidney disease	rs1249910	rs9845240	chr3	112374832	active enhancer	0.0183349	TMPRSS7(novel)	0.35
Diabetic kidney disease	rs1249910	rs820544	chr3	112406563	active enhancer	0.0440668	GTPBP8(novel)	0.35
Diabetic kidney disease	rs1249910	rs4145151	chr3	112402706	active enhancer	0.0116526	ZDHHC23(novel)	0.35
Diabetic kidney disease	rs1249910	rs13088866	chr3	112390275	active enhancer	0.0212507	ATG3(novel)	0.35
Diabetic kidney disease	rs1249910	rs6772102	chr3	112399211	active enhancer	4.42e-13	USF3(novel)	0.35
Diabetic kidney disease	rs1249910	rs820543	chr3	112407225	active enhancer	0.0212507	ATG3(novel)	0.35
Diabetic kidney disease	rs1249910	rs17457593	chr3	112407697	active enhancer	0.0440668	GTPBP8(novel)	0.35
Diabetic kidney disease	rs1249910	rs9821100	chr3	112375089	active enhancer	2.63e-10	NAA50(novel)	0.35
Diabetic kidney disease	rs1249910	rs820544	chr3	112406563	active enhancer	0.0380967	NEPRO(novel)	0.35
Diabetic kidney disease	rs1249910	rs9821100	chr3	112375089	active enhancer	0.296263	SLC35A5(novel)	0.35
Diabetic kidney disease	rs1249910	rs4145150	chr3	112402652	active enhancer	4.42e-13	USF3(novel)	0.35
Diabetic kidney disease	rs1249910	rs820544	chr3	112406563	active enhancer	0.0212507	SLC35A5(novel)	0.35
Diabetic kidney disease	rs1249910	rs60397548	chr3	112389972	active enhancer	0.0130129	PHLDB2(novel)	0.35
Diabetic kidney disease	rs1249910	rs17457593	chr3	112407697	active enhancer	1.94e-07	PHLDB2(novel)	0.35
Diabetic kidney disease	rs1249910	rs13088866	chr3	112390275	active enhancer	0.0212507	SLC35A5(novel)	0.35
Diabetic kidney disease	rs1249910	rs9842816	chr3	112407227	active enhancer	0.0130129	PHLDB2(novel)	0.35
Diabetic kidney disease	rs1249910	rs9821338	chr3	112375450	active enhancer	2.63e-10	ATP6V1A(novel)	0.35
Diabetic kidney disease	rs1249910	rs9864774	chr3	112374775	active enhancer	4.57e-05	CCDC191(novel)	0.35
Diabetic kidney disease	rs1249910	rs6772102	chr3	112399211	active enhancer	0.0440668	GTPBP8(novel)	0.35
Diabetic kidney disease	rs1249910	rs2399449	chr3	112400174	active enhancer	0.0440668	GTPBP8(novel)	0.35
Diabetic kidney disease	rs1249910	rs9821338	chr3	112375450	active enhancer	2.82e-07	PHLDB2(novel)	0.35
Diabetic kidney disease	rs1249910	rs2399449	chr3	112400174	active enhancer	0.000130056	TAGLN3(novel)	0.35
Diabetic kidney disease	rs1249910	rs12054416	chr3	112390975	active enhancer	1.94e-07	PHLDB2(novel)	0.35
Diabetic kidney disease	rs1249910	rs6793555	chr3	112398662	active enhancer	1.94e-07	PHLDB2(novel)	0.35
Diabetic kidney disease	rs1249910	rs9842816	chr3	112407227	active enhancer	1.94e-07	PHLDB2(novel)	0.35
Diabetic kidney disease	rs1249910	rs4145150	chr3	112402652	active enhancer	1.94e-07	PHLDB2(novel)	0.35
Diabetic kidney disease	rs1249910	rs9859566	chr3	112375793	active enhancer	5.42e-05	GRAMD1C(novel)	0.35
Diabetic kidney disease	rs1249910	rs55894063	chr3	112398299	active enhancer	0.000130056	TAGLN3(novel)	0.35
Diabetic kidney disease	rs1249910	rs13077054	chr3	112388443	active enhancer	1.94e-07	PHLDB2(novel)	0.35
Diabetic kidney disease	rs1249910	rs55894063	chr3	112398299	active enhancer	0.0130129	PHLDB2(novel)	0.35
Diabetic kidney disease	rs1249910	rs9821100	chr3	112375089	active enhancer	0.0183349	TMPRSS7(novel)	0.35
Diabetic kidney disease	rs1249910	rs11927615	chr3	112390841	active enhancer	1.94e-07	PHLDB2(novel)	0.35
Diabetic kidney disease	rs1249910	rs9821100	chr3	112375089	active enhancer	5.42e-05	GRAMD1C(novel)	0.35
Diabetic kidney disease	rs1249910	rs13077054	chr3	112388443	active enhancer	0.000130056	TAGLN3(novel)	0.35
Diabetic kidney disease	rs1249910	rs3083372	chr3	112373816	active enhancer	0.296263	SLC35A5(novel)	0.35
Diabetic kidney disease	rs1249910	rs9864774	chr3	112374775	active enhancer	2.63e-10	NAA50(novel)	0.35
Diabetic kidney disease	rs1249910	rs9859566	chr3	112375793	active enhancer	0.00014922	TAGLN3(novel)	0.35
Diabetic kidney disease	rs1249910	rs9859566	chr3	112375793	active enhancer	0.0357457	SLC9C1(novel)	0.35
Diabetic kidney disease	rs1249910	rs9821338	chr3	112375450	active enhancer	3.56e-05	ZBTB20(novel)	0.35
Diabetic kidney disease	rs1249910	rs9821338	chr3	112375450	active enhancer	0	PHLDB2(novel)	0.35
Diabetic kidney disease	rs1249910	rs9859566	chr3	112375793	active enhancer	1.61e-09	ABHD10(novel)	0.35
Diabetic kidney disease	rs1249910	rs11286581	chr3	112400574	active enhancer	0	C3orf52(novel)	0.35
Diabetic kidney disease	rs1249910	rs1249910	chr3	112391174	active enhancer	0.0440668	GTPBP8(novel)	0.35
Diabetic kidney disease	rs1249910	rs9842816	chr3	112407227	active enhancer	0.0212507	SLC35A5(novel)	0.35
Diabetic kidney disease	rs1249910	rs9864774	chr3	112374775	active enhancer	5.42e-05	GRAMD1C(novel)	0.35
Diabetic kidney disease	rs1249910	rs6793555	chr3	112398662	active enhancer	0.000130056	TAGLN3(novel)	0.35
Diabetic kidney disease	rs1249910	rs820545	chr3	112406173	active enhancer	1.94e-07	PHLDB2(novel)	0.35
Diabetic kidney disease	rs1249910	rs55894063	chr3	112398299	active enhancer	0.0212507	SLC35A5(novel)	0.35
Diabetic kidney disease	rs1249910	rs6793555	chr3	112398662	active enhancer	0.0212507	SLC35A5(novel)	0.35
Diabetic kidney disease	rs1249910	rs820544	chr3	112406563	active enhancer	0.000130056	TAGLN3(novel)	0.35
Diabetic kidney disease	rs1249910	rs9845240	chr3	112374832	active enhancer	0.296263	ATG3(novel)	0.35
Diabetic kidney disease	rs1249910	rs9821100	chr3	112375089	active enhancer	0.296263	ATG3(novel)	0.35
Diabetic kidney disease	rs1249910	rs17457593	chr3	112407697	active enhancer	0	CCDC80(novel)	0.35
Diabetic kidney disease	rs1249910	rs11927615	chr3	112390841	active enhancer	0.0130129	PHLDB2(novel)	0.35
Diabetic kidney disease	rs1249910	rs4145150	chr3	112402652	active enhancer	0	CCDC80(novel)	0.35
Diabetic kidney disease	rs1249910	rs13088866	chr3	112390275	active enhancer	0.0440668	GTPBP8(novel)	0.35
Diabetic kidney disease	rs1249910	rs9842816	chr3	112407227	active enhancer	0.0116526	ZDHHC23(novel)	0.35
Diabetic kidney disease	rs1249910	rs9821161	chr3	112375294	active enhancer	0.0357457	SLC9C1(novel)	0.35
Diabetic kidney disease	rs1249910	rs9821161	chr3	112375294	active enhancer	0.00014922	TAGLN3(novel)	0.35
Diabetic kidney disease	rs1249910	rs820545	chr3	112406173	active enhancer	0.0212507	ATG3(novel)	0.35
Diabetic kidney disease	rs1249910	rs9864774	chr3	112374775	active enhancer	0	C3orf52(novel)	0.35
Diabetic kidney disease	rs1249910	rs9821338	chr3	112375450	active enhancer	0.0183349	TMPRSS7(novel)	0.35
Diabetic kidney disease	rs1249910	rs9821338	chr3	112375450	active enhancer	5.42e-05	GRAMD1C(novel)	0.35
Diabetic kidney disease	rs1249910	rs820545	chr3	112406173	active enhancer	0	CCDC80(novel)	0.35
Diabetic kidney disease	rs1249910	rs3083372	chr3	112373816	active enhancer	4.57e-05	CCDC191(novel)	0.35
Diabetic kidney disease	rs1249910	rs13088866	chr3	112390275	active enhancer	0	CCDC80(novel)	0.35
Diabetic kidney disease	rs1249910	rs11927615	chr3	112390841	active enhancer	0	CCDC80(novel)	0.35
Diabetic kidney disease	rs1249910	rs9821161	chr3	112375294	active enhancer	4.57e-05	CCDC191(novel)	0.35
Diabetic kidney disease	rs1249910	rs9864774	chr3	112374775	active enhancer	0.00014922	TAGLN3(novel)	0.35
Diabetic kidney disease	rs1249910	rs9859566	chr3	112375793	active enhancer	2.63e-10	ATP6V1A(novel)	0.35
Diabetic kidney disease	rs1249910	rs55894063	chr3	112398299	active enhancer	1.94e-07	PHLDB2(novel)	0.35
Diabetic kidney disease	rs1249910	rs3083372	chr3	112373816	active enhancer	2.82e-07	PHLDB2(novel)	0.35
Diabetic kidney disease	rs1249910	rs2399449	chr3	112400174	active enhancer	0	CCDC80(novel)	0.35
Diabetic kidney disease	rs1249910	rs9845240	chr3	112374832	active enhancer	3.56e-05	ZBTB20(novel)	0.35
Diabetic kidney disease	rs1249910	rs9821161	chr3	112375294	active enhancer	5.42e-05	GRAMD1C(novel)	0.35
Diabetic kidney disease	rs1249910	rs9821161	chr3	112375294	active enhancer	3.56e-05	ZBTB20(novel)	0.35
Diabetic kidney disease	rs1249910	rs4145151	chr3	112402706	active enhancer	0.0130129	PHLDB2(novel)	0.35
Diabetic kidney disease	rs1249910	rs12054001	chr3	112389564	active enhancer	0.000130056	TAGLN3(novel)	0.35
Diabetic kidney disease	rs1249910	rs820544	chr3	112406563	active enhancer	0.0130129	PHLDB2(novel)	0.35
Diabetic kidney disease	rs1249910	rs1249910	chr3	112391174	active enhancer	0.0380967	NEPRO(novel)	0.35
Diabetic kidney disease	rs1249910	rs55894063	chr3	112398299	active enhancer	0.0380967	NEPRO(novel)	0.35
Diabetic kidney disease	rs1249910	rs12054416	chr3	112390975	active enhancer	0	CCDC80(novel)	0.35
Diabetic kidney disease	rs1249910	rs55894063	chr3	112398299	active enhancer	0	CCDC80(novel)	0.35
Diabetic kidney disease	rs1249910	rs9859566	chr3	112375793	active enhancer	0	C3orf52(novel)	0.35
Diabetic kidney disease	rs1249910	rs6772102	chr3	112399211	active enhancer	0.0130129	PHLDB2(novel)	0.35
Diabetic kidney disease	rs1249910	rs9859566	chr3	112375793	active enhancer	0.0183349	TMPRSS7(novel)	0.35
Diabetic kidney disease	rs1249910	rs1249910	chr3	112391174	active enhancer	1.94e-07	PHLDB2(novel)	0.35
Diabetic kidney disease	rs1249910	rs9821161	chr3	112375294	active enhancer	9.34e-08	GTPBP8(novel)	0.35
Diabetic kidney disease	rs1249910	rs4145150	chr3	112402652	active enhancer	0.000130056	TAGLN3(novel)	0.35
Diabetic kidney disease	rs1249910	rs9821338	chr3	112375450	active enhancer	0.0357457	SLC9C1(novel)	0.35
Diabetic kidney disease	rs1249910	rs9859566	chr3	112375793	active enhancer	2.82e-07	PHLDB2(novel)	0.35
Diabetic kidney disease	rs1249910	rs13077054	chr3	112388443	active enhancer	0	CCDC80(novel)	0.35
Diabetic kidney disease	rs1249910	rs11927615	chr3	112390841	active enhancer	0.000130056	TAGLN3(novel)	0.35
Diabetic kidney disease	rs1249910	rs1249910	chr3	112391174	active enhancer	0.000130056	TAGLN3(novel)	0.35
Diabetic kidney disease	rs1249910	rs9821161	chr3	112375294	active enhancer	0	C3orf52(novel)	0.35
Diabetic kidney disease	rs1249910	rs13077054	chr3	112388443	active enhancer	0	C3orf52(novel)	0.35
Diabetic kidney disease	rs1249910	rs820545	chr3	112406173	active enhancer	0	C3orf52(novel)	0.35
Diabetic kidney disease	rs1249910	rs9864774	chr3	112374775	active enhancer	2.82e-07	PHLDB2(novel)	0.35
Diabetic kidney disease	rs1249910	rs9845240	chr3	112374832	active enhancer	9.34e-08	GTPBP8(novel)	0.35
Diabetic kidney disease	rs1249910	rs6793555	chr3	112398662	active enhancer	0.0130129	PHLDB2(novel)	0.35
Diabetic kidney disease	rs1249910	rs9845240	chr3	112374832	active enhancer	0.0110053	NECTIN3(novel)	0.35
Diabetic kidney disease	rs1249910	rs60397548	chr3	112389972	active enhancer	0.0212507	ATG3(novel)	0.35
Diabetic kidney disease	rs1249910	rs9821338	chr3	112375450	active enhancer	2.59e-10	NEPRO(novel)	0.35
Diabetic kidney disease	rs1249910	rs9859566	chr3	112375793	active enhancer	0	ZBED2(novel)	0.35
Diabetic kidney disease	rs1249910	rs1249910	chr3	112391174	active enhancer	0.0212507	ATG3(novel)	0.35
Diabetic kidney disease	rs1249910	rs60397548	chr3	112389972	active enhancer	0.0380967	NEPRO(novel)	0.35
Diabetic kidney disease	rs1249910	rs9864774	chr3	112374775	active enhancer	1.61e-09	ABHD10(novel)	0.35
Diabetic kidney disease	rs1249910	rs13088866	chr3	112390275	active enhancer	0.0380967	NEPRO(novel)	0.35
Diabetic kidney disease	rs1249910	rs11927615	chr3	112390841	active enhancer	0.0380967	NEPRO(novel)	0.35
Diabetic kidney disease	rs1249910	rs12054416	chr3	112390975	active enhancer	0.0380967	NEPRO(novel)	0.35
Diabetic kidney disease	rs1249910	rs820545	chr3	112406173	active enhancer	4.42e-13	USF3(novel)	0.35
Diabetic kidney disease	rs1249910	rs13077054	chr3	112388443	active enhancer	0.0212507	SLC35A5(novel)	0.35
Diabetic kidney disease	rs1249910	rs13088866	chr3	112390275	active enhancer	0.0116526	ZDHHC23(novel)	0.35
Diabetic kidney disease	rs1249910	rs820544	chr3	112406563	active enhancer	0.0212507	ATG3(novel)	0.35
Diabetic kidney disease	rs1249910	rs12054001	chr3	112389564	active enhancer	0	C3orf52(novel)	0.35
Diabetic kidney disease	rs1249910	rs11286581	chr3	112400574	active enhancer	0.0380967	NEPRO(novel)	0.35
Diabetic kidney disease	rs1249910	rs9842816	chr3	112407227	active enhancer	0.0212507	ATG3(novel)	0.35
Diabetic kidney disease	rs1249910	rs9845240	chr3	112374832	active enhancer	0.296263	SLC35A5(novel)	0.35
Diabetic kidney disease	rs1249910	rs9821161	chr3	112375294	active enhancer	2.63e-10	NAA50(novel)	0.35
Diabetic kidney disease	rs1249910	rs820544	chr3	112406563	active enhancer	0	CCDC80(novel)	0.35
Diabetic kidney disease	rs1249910	rs6772102	chr3	112399211	active enhancer	0.0212507	ATG3(novel)	0.35
Diabetic kidney disease	rs1249910	rs2399449	chr3	112400174	active enhancer	0.0212507	ATG3(novel)	0.35
Diabetic kidney disease	rs1249910	rs9821161	chr3	112375294	active enhancer	0.296263	ATG3(novel)	0.35
Diabetic kidney disease	rs1249910	rs6772102	chr3	112399211	active enhancer	0.0380967	NEPRO(novel)	0.35
Diabetic kidney disease	rs1249910	rs60397548	chr3	112389972	active enhancer	0	C3orf52(novel)	0.35
Diabetic kidney disease	rs1249910	rs60397548	chr3	112389972	active enhancer	0.0212507	SLC35A5(novel)	0.35
Diabetic kidney disease	rs1249910	rs1249910	chr3	112391174	active enhancer	0.0116526	ZDHHC23(novel)	0.35
Diabetic kidney disease	rs1249910	rs9859566	chr3	112375793	active enhancer	6.21e-05	USF3(novel)	0.35
Diabetic kidney disease	rs1249910	rs6793555	chr3	112398662	active enhancer	0	CCDC80(novel)	0.35
Diabetic kidney disease	rs1249910	rs3083372	chr3	112373816	active enhancer	5.42e-05	GRAMD1C(novel)	0.35
Diabetic kidney disease	rs1249910	rs13088866	chr3	112390275	active enhancer	1.94e-07	PHLDB2(novel)	0.35
Diabetic kidney disease	rs1249910	rs820543	chr3	112407225	active enhancer	0.0130129	PHLDB2(novel)	0.35
Diabetic kidney disease	rs1249910	rs820543	chr3	112407225	active enhancer	1.94e-07	PHLDB2(novel)	0.35
Diabetic kidney disease	rs1249910	rs820544	chr3	112406563	active enhancer	1.94e-07	PHLDB2(novel)	0.35
Diabetic kidney disease	rs1249910	rs60397548	chr3	112389972	active enhancer	0	CCDC80(novel)	0.35
Diabetic kidney disease	rs1249910	rs12054416	chr3	112390975	active enhancer	0.0130129	PHLDB2(novel)	0.35
Diabetic kidney disease	rs1249910	rs9864774	chr3	112374775	active enhancer	6.21e-05	USF3(novel)	0.35
Diabetic kidney disease	rs1249910	rs6772102	chr3	112399211	active enhancer	0.000130056	TAGLN3(novel)	0.35
Diabetic kidney disease	rs1249910	rs55894063	chr3	112398299	active enhancer	0.0440668	GTPBP8(novel)	0.35
Diabetic kidney disease	rs1249910	rs9821338	chr3	112375450	active enhancer	0	ZBED2(novel)	0.35
Diabetic kidney disease	rs1249910	rs9821100	chr3	112375089	active enhancer	4.57e-05	QTRT2(novel)	0.35
Diabetic kidney disease	rs1249910	rs11286581	chr3	112400574	active enhancer	0.0440668	GTPBP8(novel)	0.35
Diabetic kidney disease	rs1249910	rs3083372	chr3	112373816	active enhancer	0	C3orf52(novel)	0.35
Diabetic kidney disease	rs1249910	rs3083372	chr3	112373816	active enhancer	1.61e-09	ABHD10(novel)	0.35
Diabetic kidney disease	rs1249910	rs4145150	chr3	112402652	active enhancer	0.0130129	PHLDB2(novel)	0.35
Diabetic kidney disease	rs1249910	rs820545	chr3	112406173	active enhancer	0.0130129	PHLDB2(novel)	0.35
Diabetic kidney disease	rs1249910	rs9821100	chr3	112375089	active enhancer	0	C3orf52(novel)	0.35
Diabetic kidney disease	rs1249910	rs4145150	chr3	112402652	active enhancer	0.0212507	ATG3(novel)	0.35
Diabetic kidney disease	rs1249910	rs4145151	chr3	112402706	active enhancer	0.0212507	ATG3(novel)	0.35
Diabetic kidney disease	rs1249910	rs6793555	chr3	112398662	active enhancer	0.0380967	NEPRO(novel)	0.35
Diabetic kidney disease	rs1249910	rs1249910	chr3	112391174	active enhancer	0.0130129	PHLDB2(novel)	0.35
Diabetic kidney disease	rs1249910	rs60397548	chr3	112389972	active enhancer	1.94e-07	PHLDB2(novel)	0.35
Diabetic kidney disease	rs1249910	rs9845240	chr3	112374832	active enhancer	0.0357457	SLC9C1(novel)	0.35
Diabetic kidney disease	rs1249910	rs9864774	chr3	112374775	active enhancer	3.56e-05	ZBTB20(novel)	0.35
Diabetic kidney disease	rs1249910	rs3083372	chr3	112373816	active enhancer	3.56e-05	ZBTB20(novel)	0.35
Diabetic kidney disease	rs1249910	rs1249910	chr3	112391174	active enhancer	0	C3orf52(novel)	0.35
Diabetic kidney disease	rs1249910	rs4145150	chr3	112402652	active enhancer	0.0380967	NEPRO(novel)	0.35
Diabetic kidney disease	rs1249910	rs820543	chr3	112407225	active enhancer	0.0380967	NEPRO(novel)	0.35
Diabetic kidney disease	rs1249910	rs820545	chr3	112406173	active enhancer	0.0380967	NEPRO(novel)	0.35
Diabetic kidney disease	rs1249910	rs9821100	chr3	112375089	active enhancer	3.56e-05	ZBTB20(novel)	0.35
Diabetic kidney disease	rs1249910	rs55894063	chr3	112398299	active enhancer	0	C3orf52(novel)	0.35
Diabetic kidney disease	rs1249910	rs17457593	chr3	112407697	active enhancer	0.0380967	NEPRO(novel)	0.35
Diabetic kidney disease	rs1249910	rs9821338	chr3	112375450	active enhancer	0.296263	SLC35A5(novel)	0.35
Diabetic kidney disease	rs1249910	rs9821338	chr3	112375450	active enhancer	0.296263	ATG3(novel)	0.35
Diabetic kidney disease	rs1249910	rs11927615	chr3	112390841	active enhancer	0.0440668	GTPBP8(novel)	0.35
Diabetic kidney disease	rs1249910	rs9821161	chr3	112375294	active enhancer	6.21e-05	USF3(novel)	0.35
Diabetic kidney disease	rs1249910	rs820544	chr3	112406563	active enhancer	0	C3orf52(novel)	0.35
Diabetic kidney disease	rs1249910	rs12054416	chr3	112390975	active enhancer	0.0116526	ZDHHC23(novel)	0.35
Diabetic kidney disease	rs1249910	rs55894063	chr3	112398299	active enhancer	0.0116526	ZDHHC23(novel)	0.35
Diabetic kidney disease	rs1249910	rs6772102	chr3	112399211	active enhancer	0.0212507	SLC35A5(novel)	0.35
Diabetic kidney disease	rs1249910	rs2399449	chr3	112400174	active enhancer	0.0116526	ZDHHC23(novel)	0.35
Diabetic kidney disease	rs1249910	rs2399449	chr3	112400174	active enhancer	0.0212507	SLC35A5(novel)	0.35
Diabetic kidney disease	rs1249910	rs6793555	chr3	112398662	active enhancer	0.0212507	ATG3(novel)	0.35
Diabetic kidney disease	rs1249910	rs9821338	chr3	112375450	active enhancer	4.57e-05	QTRT2(novel)	0.35
Diabetic kidney disease	rs1249910	rs820543	chr3	112407225	active enhancer	0.000130056	TAGLN3(novel)	0.35
Diabetic kidney disease	rs1249910	rs9859566	chr3	112375793	active enhancer	4.57e-05	QTRT2(novel)	0.35
Diabetic kidney disease	rs1249910	rs9859566	chr3	112375793	active enhancer	0.296263	SLC35A5(novel)	0.35
Diabetic kidney disease	rs1249910	rs9821161	chr3	112375294	active enhancer	2.59e-10	NEPRO(novel)	0.35
Diabetic kidney disease	rs1249910	rs17457593	chr3	112407697	active enhancer	0.0212507	SLC35A5(novel)	0.35
Diabetic kidney disease	rs1249910	rs9821100	chr3	112375089	active enhancer	2.59e-10	NEPRO(novel)	0.35
Diabetic kidney disease	rs1249910	rs12054001	chr3	112389564	active enhancer	0.0212507	ATG3(novel)	0.35
Diabetic kidney disease	rs1249910	rs9821161	chr3	112375294	active enhancer	0	ZBED2(novel)	0.35
Diabetic kidney disease	rs1249910	rs9859566	chr3	112375793	active enhancer	2.59e-10	NEPRO(novel)	0.35
Diabetic kidney disease	rs1249910	rs12054416	chr3	112390975	active enhancer	0.0212507	ATG3(novel)	0.35
Diabetic kidney disease	rs1249910	rs2399449	chr3	112400174	active enhancer	4.42e-13	USF3(novel)	0.35
Diabetic kidney disease	rs1249910	rs9821161	chr3	112375294	active enhancer	0	PHLDB2(novel)	0.35
Diabetic kidney disease	rs1249910	rs17457593	chr3	112407697	active enhancer	0.0212507	ATG3(novel)	0.35
Diabetic kidney disease	rs1249910	rs820543	chr3	112407225	active enhancer	0.0212507	SLC35A5(novel)	0.35
Diabetic kidney disease	rs1249910	rs9845240	chr3	112374832	active enhancer	1.61e-09	ABHD10(novel)	0.35
Diabetic kidney disease	rs1249910	rs12054001	chr3	112389564	active enhancer	0.0440668	GTPBP8(novel)	0.35
Diabetic kidney disease	rs1249910	rs3083372	chr3	112373816	active enhancer	0	ZBED2(novel)	0.35
Diabetic kidney disease	rs1249910	rs9845240	chr3	112374832	active enhancer	6.21e-05	USF3(novel)	0.35
Diabetic kidney disease	rs1249910	rs3083372	chr3	112373816	active enhancer	0.00014922	TAGLN3(novel)	0.35
Diabetic kidney disease	rs1249910	rs9864774	chr3	112374775	active enhancer	0.0357457	SLC9C1(novel)	0.35
Diabetic kidney disease	rs1249910	rs11927615	chr3	112390841	active enhancer	0	C3orf52(novel)	0.35
Diabetic kidney disease	rs1249910	rs13088866	chr3	112390275	active enhancer	0	C3orf52(novel)	0.35
Diabetic kidney disease	rs1249910	rs3083372	chr3	112373816	active enhancer	2.63e-10	NAA50(novel)	0.35
Diabetic kidney disease	rs1249910	rs11286581	chr3	112400574	active enhancer	0.0130129	PHLDB2(novel)	0.35
Diabetic kidney disease	rs1249910	rs12054416	chr3	112390975	active enhancer	0	C3orf52(novel)	0.35
Diabetic kidney disease	rs1249910	rs9842816	chr3	112407227	active enhancer	0.0380967	NEPRO(novel)	0.35
Diabetic kidney disease	rs1249910	rs6793555	chr3	112398662	active enhancer	0	C3orf52(novel)	0.35
Diabetic kidney disease	rs1249910	rs2399449	chr3	112400174	active enhancer	0	C3orf52(novel)	0.35
Diabetic kidney disease	rs1249910	rs60397548	chr3	112389972	active enhancer	0.000130056	TAGLN3(novel)	0.35
Diabetic kidney disease	rs1249910	rs9859566	chr3	112375793	active enhancer	2.63e-10	NAA50(novel)	0.35
Diabetic kidney disease	rs1249910	rs4145151	chr3	112402706	active enhancer	0	C3orf52(novel)	0.35
Diabetic kidney disease	rs1249910	rs9845240	chr3	112374832	active enhancer	0.00014922	TAGLN3(novel)	0.35
Diabetic kidney disease	rs1249910	rs9821100	chr3	112375089	active enhancer	0.0357457	SLC9C1(novel)	0.35
Diabetic kidney disease	rs1249910	rs11286581	chr3	112400574	active enhancer	0.000130056	TAGLN3(novel)	0.35
Diabetic kidney disease	rs1249910	rs820543	chr3	112407225	active enhancer	0	C3orf52(novel)	0.35
Diabetic kidney disease	rs1249910	rs9842816	chr3	112407227	active enhancer	0	C3orf52(novel)	0.35
Diabetic kidney disease	rs1249910	rs4145151	chr3	112402706	active enhancer	0.000130056	TAGLN3(novel)	0.35
Diabetic kidney disease	rs1249910	rs3083372	chr3	112373816	active enhancer	0.296263	ATG3(novel)	0.35
Diabetic kidney disease	rs1249910	rs9864774	chr3	112374775	active enhancer	0.296263	ATG3(novel)	0.35
Diabetic kidney disease	rs1249910	rs13077054	chr3	112388443	active enhancer	0.0130129	PHLDB2(novel)	0.35
Diabetic kidney disease	rs1249910	rs9842816	chr3	112407227	active enhancer	0.000130056	TAGLN3(novel)	0.35
Diabetic kidney disease	rs1249910	rs13088866	chr3	112390275	active enhancer	0.0130129	PHLDB2(novel)	0.35
Diabetic kidney disease	rs1249910	rs9845240	chr3	112374832	active enhancer	2.59e-10	NEPRO(novel)	0.35
Diabetic kidney disease	rs1249910	rs9821161	chr3	112375294	active enhancer	0.0183349	TMPRSS7(novel)	0.35
Diabetic kidney disease	rs1249910	rs9864774	chr3	112374775	active enhancer	0.0183349	TMPRSS7(novel)	0.35
Diabetic kidney disease	rs1249910	rs9864774	chr3	112374775	active enhancer	2.59e-10	NEPRO(novel)	0.35
Diabetic kidney disease	rs1249910	rs12054416	chr3	112390975	active enhancer	0.0440668	GTPBP8(novel)	0.35
Diabetic kidney disease	rs1249910	rs3083372	chr3	112373816	active enhancer	4.57e-05	QTRT2(novel)	0.35
Diabetic kidney disease	rs1249910	rs9864774	chr3	112374775	active enhancer	4.57e-05	QTRT2(novel)	0.35
Diabetic kidney disease	rs1249910	rs11286581	chr3	112400574	active enhancer	0	CCDC80(novel)	0.35
Diabetic kidney disease	rs1249910	rs11927615	chr3	112390841	active enhancer	0.0212507	ATG3(novel)	0.35
Diabetic kidney disease	rs1249910	rs17457593	chr3	112407697	active enhancer	0	C3orf52(novel)	0.35
Diabetic kidney disease	rs1249910	rs9845240	chr3	112374832	active enhancer	2.63e-10	NAA50(novel)	0.35
Diabetic kidney disease	rs1249910	rs4145150	chr3	112402652	active enhancer	0.0440668	GTPBP8(novel)	0.35
Diabetic kidney disease	rs1249910	rs9821100	chr3	112375089	active enhancer	0	PHLDB2(novel)	0.35
Diabetic kidney disease	rs1249910	rs820543	chr3	112407225	active enhancer	0	CCDC80(novel)	0.35
Diabetic kidney disease	rs1249910	rs9842816	chr3	112407227	active enhancer	0	CCDC80(novel)	0.35
Diabetic kidney disease	rs1249910	rs17457593	chr3	112407697	active enhancer	0.000130056	TAGLN3(novel)	0.35
Diabetic kidney disease	rs1249910	rs12054001	chr3	112389564	active enhancer	0.0116526	ZDHHC23(novel)	0.35
Diabetic kidney disease	rs1249910	rs12054001	chr3	112389564	active enhancer	0.0212507	SLC35A5(novel)	0.35
Diabetic kidney disease	rs1249910	rs2399449	chr3	112400174	active enhancer	0.0380967	NEPRO(novel)	0.35
Diabetic kidney disease	rs1249910	rs9842816	chr3	112407227	active enhancer	0.0440668	GTPBP8(novel)	0.35
Diabetic kidney disease	rs1249910	rs9845240	chr3	112374832	active enhancer	2.82e-07	PHLDB2(novel)	0.35
Diabetic kidney disease	rs1249910	rs9821338	chr3	112375450	active enhancer	9.34e-08	GTPBP8(novel)	0.35
Diabetic kidney disease	rs1249910	rs9821100	chr3	112375089	active enhancer	9.34e-08	GTPBP8(novel)	0.35
Diabetic kidney disease	rs1249910	rs13077054	chr3	112388443	active enhancer	0.0440668	GTPBP8(novel)	0.35
Diabetic kidney disease	rs1249910	rs9864774	chr3	112374775	active enhancer	0	PHLDB2(novel)	0.35
Diabetic kidney disease	rs1249910	rs13077054	chr3	112388443	active enhancer	4.42e-13	USF3(novel)	0.35
Diabetic kidney disease	rs1249910	rs9859566	chr3	112375793	active enhancer	0.0110053	NECTIN3(novel)	0.35
Diabetic kidney disease	rs1249910	rs3083372	chr3	112373816	active enhancer	6.21e-05	USF3(novel)	0.35
Diabetic kidney disease	rs1249910	rs820545	chr3	112406173	active enhancer	0.0440668	GTPBP8(novel)	0.35
Diabetic kidney disease	rs1249910	rs9864774	chr3	112374775	active enhancer	9.34e-08	GTPBP8(novel)	0.35
Diabetic kidney disease	rs1249910	rs4145150	chr3	112402652	active enhancer	0	C3orf52(novel)	0.35
Diabetic kidney disease	rs1249910	rs12054416	chr3	112390975	active enhancer	0.0212507	SLC35A5(novel)	0.35
Diabetic kidney disease	rs1249910	rs6772102	chr3	112399211	active enhancer	0	CCDC80(novel)	0.35
Diabetic kidney disease	rs1249910	rs11927615	chr3	112390841	active enhancer	0.0212507	SLC35A5(novel)	0.35
Diabetic kidney disease	rs1249910	rs6772102	chr3	112399211	active enhancer	0.0116526	ZDHHC23(novel)	0.35
Diabetic kidney disease	rs1249910	rs3083372	chr3	112373816	active enhancer	0.0357457	SLC9C1(novel)	0.35
Diabetic kidney disease	rs1249910	rs9821161	chr3	112375294	active enhancer	2.82e-07	PHLDB2(novel)	0.35
Diabetic kidney disease	rs1249910	rs4145151	chr3	112402706	active enhancer	0	CCDC80(novel)	0.35
Diabetic kidney disease	rs1249910	rs12054001	chr3	112389564	active enhancer	0.0130129	PHLDB2(novel)	0.35
Diabetic kidney disease	rs1249910	rs6772102	chr3	112399211	active enhancer	0	C3orf52(novel)	0.35
Diabetic kidney disease	rs1249910	rs9845240	chr3	112374832	active enhancer	0	C3orf52(novel)	0.35
Diabetic kidney disease	rs1249910	rs9821161	chr3	112375294	active enhancer	2.63e-10	ATP6V1A(novel)	0.35
Diabetic kidney disease	rs1249910	rs9859566	chr3	112375793	active enhancer	4.57e-05	CCDC191(novel)	0.35
Diabetic kidney disease	rs1249910	rs9845240	chr3	112374832	active enhancer	5.42e-05	GRAMD1C(novel)	0.35
Diabetic kidney disease	rs1249910	rs9864774	chr3	112374775	active enhancer	0.0110053	NECTIN3(novel)	0.35
Diabetic kidney disease	rs1249910	rs60397548	chr3	112389972	active enhancer	0.0116526	ZDHHC23(novel)	0.35
Diabetic kidney disease	rs1249910	rs1249910	chr3	112391174	active enhancer	0.0212507	SLC35A5(novel)	0.35
Diabetic kidney disease	rs1249910	rs9821161	chr3	112375294	active enhancer	4.57e-05	QTRT2(novel)	0.35
Diabetic kidney disease	rs1249910	rs1249910	chr3	112391174	active enhancer	0	CCDC80(novel)	0.35
Diabetic kidney disease	rs1249910	rs11927615	chr3	112390841	active enhancer	0.0116526	ZDHHC23(novel)	0.35
Diabetic kidney disease	rs1249910	rs820545	chr3	112406173	active enhancer	0.000130056	TAGLN3(novel)	0.35
Diabetic kidney disease	rs1249910	rs17457593	chr3	112407697	active enhancer	0.0130129	PHLDB2(novel)	0.35
Diabetic kidney disease	rs1249910	rs2399449	chr3	112400174	active enhancer	0.0130129	PHLDB2(novel)	0.35
Diabetic kidney disease	rs1249910	rs9859566	chr3	112375793	active enhancer	3.56e-05	ZBTB20(novel)	0.35
Diabetic kidney disease	rs1249910	rs3083372	chr3	112373816	active enhancer	0	PHLDB2(novel)	0.35
Diabetic kidney disease	rs1249910	rs2399449	chr3	112400174	active enhancer	1.94e-07	PHLDB2(novel)	0.35
Diabetic kidney disease	rs1249910	rs9821100	chr3	112375089	active enhancer	2.63e-10	ATP6V1A(novel)	0.35
Diabetic kidney disease	rs1249910	rs3083372	chr3	112373816	active enhancer	0.0110053	NECTIN3(novel)	0.35
Diabetic kidney disease	rs1249910	rs3083372	chr3	112373816	active enhancer	9.34e-08	GTPBP8(novel)	0.35
Diabetic kidney disease	rs1249910	rs9864774	chr3	112374775	active enhancer	2.63e-10	ATP6V1A(novel)	0.35
Diabetic kidney disease	rs1249910	rs9821338	chr3	112375450	active enhancer	1.61e-09	ABHD10(novel)	0.35
Diabetic kidney disease	rs1249910	rs9821100	chr3	112375089	active enhancer	4.57e-05	CCDC191(novel)	0.35
Diabetic kidney disease	rs1249910	rs9821100	chr3	112375089	active enhancer	6.21e-05	USF3(novel)	0.35
Diabetic kidney disease	rs1249910	rs6793555	chr3	112398662	active enhancer	0.0116526	ZDHHC23(novel)	0.35
Diabetic kidney disease	rs1249910	rs60397548	chr3	112389972	active enhancer	0.0440668	GTPBP8(novel)	0.35
Diabetic kidney disease	rs1249910	rs3083372	chr3	112373816	active enhancer	2.59e-10	NEPRO(novel)	0.35
Diabetic kidney disease	rs1249910	rs12054001	chr3	112389564	active enhancer	1.94e-07	PHLDB2(novel)	0.35
Diabetic kidney disease	rs1249910	rs12054001	chr3	112389564	active enhancer	0	CCDC80(novel)	0.35
Diabetic kidney disease	rs1249910	rs17457593	chr3	112407697	active enhancer	0.0116526	ZDHHC23(novel)	0.35
Diabetic kidney disease	rs1249910	rs55894063	chr3	112398299	active enhancer	4.42e-13	USF3(novel)	0.35
Diabetic kidney disease	rs1249910	rs820543	chr3	112407225	active enhancer	0.0116526	ZDHHC23(novel)	0.35
Diabetic kidney disease	rs1249910	rs9845240	chr3	112374832	active enhancer	2.63e-10	ATP6V1A(novel)	0.35
Diabetic kidney disease	rs1249910	rs9859566	chr3	112375793	active enhancer	0.296263	ATG3(novel)	0.35
Diabetic kidney disease	rs1249910	rs9864774	chr3	112374775	active enhancer	0	ZBED2(novel)	0.35
Diabetic kidney disease	rs1249910	rs4145150	chr3	112402652	active enhancer	0.0116526	ZDHHC23(novel)	0.35
Diabetic kidney disease	rs1249910	rs4145151	chr3	112402706	active enhancer	1.94e-07	PHLDB2(novel)	0.35
Diabetic kidney disease	rs1249910	rs9821338	chr3	112375450	active enhancer	0.00014922	TAGLN3(novel)	0.35
Diabetic kidney disease	rs1249910	rs820545	chr3	112406173	active enhancer	0.0212507	SLC35A5(novel)	0.35
Diabetic kidney disease	rs1249910	rs9821338	chr3	112375450	active enhancer	0	C3orf52(novel)	0.35
Diabetic kidney disease	rs1249910	rs13088866	chr3	112390275	active enhancer	0.000130056	TAGLN3(novel)	0.35
Diabetic kidney disease	rs1249910	rs9821338	chr3	112375450	active enhancer	4.57e-05	CCDC191(novel)	0.35
Diabetic kidney disease	rs1249910	rs9845240	chr3	112374832	active enhancer	4.57e-05	CCDC191(novel)	0.35
Diabetic kidney disease	rs1249910	rs9821100	chr3	112375089	active enhancer	0.00014922	TAGLN3(novel)	0.35
Diabetic kidney disease	rs1249910	rs9821100	chr3	112375089	active enhancer	2.82e-07	PHLDB2(novel)	0.35
Diabetic kidney disease	rs1249910	rs9859566	chr3	112375793	active enhancer	9.34e-08	GTPBP8(novel)	0.35
Diabetic kidney disease	rs1249910	rs6772102	chr3	112399211	active enhancer	1.94e-07	PHLDB2(novel)	0.35
Diabetic kidney disease	rs1249910	rs11286581	chr3	112400574	active enhancer	1.94e-07	PHLDB2(novel)	0.35
Diabetic kidney disease	rs1249910	rs9821338	chr3	112375450	active enhancer	6.21e-05	USF3(novel)	0.35
Diabetic kidney disease	rs1249910	rs820544	chr3	112406563	active enhancer	4.42e-13	USF3(novel)	NR
Diabetic kidney disease	rs1249910	rs11286581	chr3	112400574	active enhancer	0.0212507	SLC35A5(novel)	NR
Diabetic kidney disease	rs1249910	rs820545	chr3	112406173	active enhancer	0.0116526	ZDHHC23(novel)	NR
Diabetic kidney disease	rs1249910	rs820543	chr3	112407225	active enhancer	0.0440668	GTPBP8(novel)	NR
Diabetic kidney disease	rs1249910	rs9845240	chr3	112374832	active enhancer	0	PHLDB2(novel)	NR
Diabetic kidney disease	rs1249910	rs13077054	chr3	112388443	active enhancer	0.0116526	ZDHHC23(novel)	NR
Diabetic kidney disease	rs1249910	rs60397548	chr3	112389972	active enhancer	4.42e-13	USF3(novel)	NR
Diabetic kidney disease	rs1249910	rs13088866	chr3	112390275	active enhancer	4.42e-13	USF3(novel)	NR
Diabetic kidney disease	rs1249910	rs3083372	chr3	112373816	active enhancer	2.63e-10	ATP6V1A(novel)	NR
Diabetic kidney disease	rs1249910	rs4145150	chr3	112402652	active enhancer	0.0212507	SLC35A5(novel)	NR
Diabetic kidney disease	rs1249910	rs11286581	chr3	112400574	active enhancer	0.0116526	ZDHHC23(novel)	NR
Diabetic kidney disease	rs1249910	rs9821338	chr3	112375450	active enhancer	0.0110053	NECTIN3(novel)	NR
Diabetic kidney disease	rs1249910	rs12054416	chr3	112390975	active enhancer	4.42e-13	USF3(novel)	NR
Diabetic kidney disease	rs1249910	rs12054001	chr3	112389564	active enhancer	4.42e-13	USF3(novel)	NR
Diabetic kidney disease	rs1249910	rs9864774	chr3	112374775	active enhancer	0.296263	SLC35A5(novel)	NR
Diabetic kidney disease	rs1249910	rs820544	chr3	112406563	active enhancer	0.0116526	ZDHHC23(novel)	NR
Diabetic kidney disease	rs1249910	rs9821161	chr3	112375294	active enhancer	1.61e-09	ABHD10(novel)	NR
Diabetic kidney disease	rs1249910	rs9821100	chr3	112375089	active enhancer	0	ZBED2(novel)	NR
Diabetic kidney disease	rs1249910	rs11927615	chr3	112390841	active enhancer	4.42e-13	USF3(novel)	NR
Diabetic kidney disease	rs1249910	rs4145151	chr3	112402706	active enhancer	4.42e-13	USF3(novel)	NR
Diabetic kidney disease	rs1249910	rs9845240	chr3	112374832	active enhancer	0	ZBED2(novel)	NR
Diabetic kidney disease	rs1249910	rs13077054	chr3	112388443	active enhancer	0.0212507	ATG3(novel)	NR
Diabetic kidney disease	rs1249910	rs9821161	chr3	112375294	active enhancer	0.0110053	NECTIN3(novel)	NR
Diabetic kidney disease	rs1249910	rs11286581	chr3	112400574	active enhancer	4.42e-13	USF3(novel)	NR
Diabetic kidney disease	rs1249910	rs4145151	chr3	112402706	active enhancer	0.0380967	NEPRO(novel)	NR
Diabetic kidney disease	rs1249910	rs55894063	chr3	112398299	active enhancer	0.0212507	ATG3(novel)	NR
Diabetic kidney disease	rs1249910	rs4145151	chr3	112402706	active enhancer	0.0212507	SLC35A5(novel)	NR
Diabetic kidney disease	rs1249910	rs11286581	chr3	112400574	active enhancer	0.0212507	ATG3(novel)	NR
Diabetic kidney disease	rs1249910	rs820543	chr3	112407225	active enhancer	4.42e-13	USF3(novel)	NR
Diabetic kidney disease	rs1249910	rs9821100	chr3	112375089	active enhancer	1.61e-09	ABHD10(novel)	NR
Diabetic kidney disease	rs1249910	rs17457593	chr3	112407697	active enhancer	4.42e-13	USF3(novel)	NR
Diabetic kidney disease	rs1249910	rs12054416	chr3	112390975	active enhancer	0.000130056	TAGLN3(novel)	NR
Diabetic kidney disease	rs1249910	rs4145151	chr3	112402706	active enhancer	0.0440668	GTPBP8(novel)	NR
Diabetic kidney disease	rs1249910	rs6793555	chr3	112398662	active enhancer	4.42e-13	USF3(novel)	NR
Diabetic kidney disease	rs1249910	rs1249910	chr3	112391174	active enhancer	4.42e-13	USF3(novel)	NR
Diabetic kidney disease	rs1249910	rs9821100	chr3	112375089	active enhancer	0.0110053	NECTIN3(novel)	NR
Diabetic kidney disease	rs1249910	rs9845240	chr3	112374832	active enhancer	4.57e-05	QTRT2(novel)	NR
Diabetic kidney disease	rs1249910	rs6793555	chr3	112398662	active enhancer	0.0440668	GTPBP8(novel)	NR
Diabetic kidney disease	rs1249910	rs12054001	chr3	112389564	active enhancer	0.0380967	NEPRO(novel)	NR
Diabetic kidney disease	rs1249910	rs9842816	chr3	112407227	active enhancer	4.42e-13	USF3(novel)	NR
Diabetic kidney disease	rs1249910	rs13077054	chr3	112388443	active enhancer	0.0380967	NEPRO(novel)	NR
Diabetic kidney disease	rs1249910	rs9859566	chr3	112375793	active enhancer	0	PHLDB2(novel)	NR
Diabetic kidney disease	rs1249910	rs9821161	chr3	112375294	active enhancer	0.296263	SLC35A5(novel)	NR
Diabetic kidney disease	rs1249910	rs9821338	chr3	112375450	active enhancer	2.63e-10	NAA50(novel)	NR
Diabetic kidney disease	rs1249910	rs3083372	chr3	112373816	active enhancer	0.0183349	TMPRSS7(novel)	NR
Diabetic kidney disease	rs1249910	rs9845240	chr3	112374832	active enhancer	0.0183349	TMPRSS7(novel)	NR
Diabetic kidney disease	rs1249910	rs820544	chr3	112406563	active enhancer	0.0440668	GTPBP8(novel)	NR
Diabetic kidney disease	rs1249910	rs4145151	chr3	112402706	active enhancer	0.0116526	ZDHHC23(novel)	NR
Diabetic kidney disease	rs1249910	rs13088866	chr3	112390275	active enhancer	0.0212507	ATG3(novel)	NR
Diabetic kidney disease	rs1249910	rs6772102	chr3	112399211	active enhancer	4.42e-13	USF3(novel)	NR
Diabetic kidney disease	rs1249910	rs820543	chr3	112407225	active enhancer	0.0212507	ATG3(novel)	NR
Diabetic kidney disease	rs1249910	rs17457593	chr3	112407697	active enhancer	0.0440668	GTPBP8(novel)	NR
Diabetic kidney disease	rs1249910	rs9821100	chr3	112375089	active enhancer	2.63e-10	NAA50(novel)	NR
Diabetic kidney disease	rs1249910	rs820544	chr3	112406563	active enhancer	0.0380967	NEPRO(novel)	NR
Diabetic kidney disease	rs1249910	rs9821100	chr3	112375089	active enhancer	0.296263	SLC35A5(novel)	NR
Diabetic kidney disease	rs1249910	rs4145150	chr3	112402652	active enhancer	4.42e-13	USF3(novel)	NR
Diabetic kidney disease	rs1249910	rs820544	chr3	112406563	active enhancer	0.0212507	SLC35A5(novel)	NR
Diabetic kidney disease	rs1249910	rs60397548	chr3	112389972	active enhancer	0.0130129	PHLDB2(novel)	NR
Diabetic kidney disease	rs1249910	rs17457593	chr3	112407697	active enhancer	1.94e-07	PHLDB2(novel)	NR
Diabetic kidney disease	rs1249910	rs13088866	chr3	112390275	active enhancer	0.0212507	SLC35A5(novel)	NR
Diabetic kidney disease	rs1249910	rs9842816	chr3	112407227	active enhancer	0.0130129	PHLDB2(novel)	NR
Diabetic kidney disease	rs1249910	rs9821338	chr3	112375450	active enhancer	2.63e-10	ATP6V1A(novel)	NR
Diabetic kidney disease	rs1249910	rs9864774	chr3	112374775	active enhancer	4.57e-05	CCDC191(novel)	NR
Diabetic kidney disease	rs1249910	rs6772102	chr3	112399211	active enhancer	0.0440668	GTPBP8(novel)	NR
Diabetic kidney disease	rs1249910	rs2399449	chr3	112400174	active enhancer	0.0440668	GTPBP8(novel)	NR
Diabetic kidney disease	rs1249910	rs9821338	chr3	112375450	active enhancer	2.82e-07	PHLDB2(novel)	NR
Diabetic kidney disease	rs1249910	rs2399449	chr3	112400174	active enhancer	0.000130056	TAGLN3(novel)	NR
Diabetic kidney disease	rs1249910	rs12054416	chr3	112390975	active enhancer	1.94e-07	PHLDB2(novel)	NR
Diabetic kidney disease	rs1249910	rs6793555	chr3	112398662	active enhancer	1.94e-07	PHLDB2(novel)	NR
Diabetic kidney disease	rs1249910	rs9842816	chr3	112407227	active enhancer	1.94e-07	PHLDB2(novel)	NR
Diabetic kidney disease	rs1249910	rs4145150	chr3	112402652	active enhancer	1.94e-07	PHLDB2(novel)	NR
Diabetic kidney disease	rs1249910	rs9859566	chr3	112375793	active enhancer	5.42e-05	GRAMD1C(novel)	NR
Diabetic kidney disease	rs1249910	rs55894063	chr3	112398299	active enhancer	0.000130056	TAGLN3(novel)	NR
Diabetic kidney disease	rs1249910	rs13077054	chr3	112388443	active enhancer	1.94e-07	PHLDB2(novel)	NR
Diabetic kidney disease	rs1249910	rs55894063	chr3	112398299	active enhancer	0.0130129	PHLDB2(novel)	NR
Diabetic kidney disease	rs1249910	rs9821100	chr3	112375089	active enhancer	0.0183349	TMPRSS7(novel)	NR
Diabetic kidney disease	rs1249910	rs11927615	chr3	112390841	active enhancer	1.94e-07	PHLDB2(novel)	NR
Diabetic kidney disease	rs1249910	rs9821100	chr3	112375089	active enhancer	5.42e-05	GRAMD1C(novel)	NR
Diabetic kidney disease	rs1249910	rs13077054	chr3	112388443	active enhancer	0.000130056	TAGLN3(novel)	NR
Diabetic kidney disease	rs1249910	rs3083372	chr3	112373816	active enhancer	0.296263	SLC35A5(novel)	NR
Diabetic kidney disease	rs1249910	rs9864774	chr3	112374775	active enhancer	2.63e-10	NAA50(novel)	NR
Diabetic kidney disease	rs1249910	rs9859566	chr3	112375793	active enhancer	0.00014922	TAGLN3(novel)	NR
Diabetic kidney disease	rs1249910	rs9859566	chr3	112375793	active enhancer	0.0357457	SLC9C1(novel)	NR
Diabetic kidney disease	rs1249910	rs9821338	chr3	112375450	active enhancer	3.56e-05	ZBTB20(novel)	NR
Diabetic kidney disease	rs1249910	rs9821338	chr3	112375450	active enhancer	0	PHLDB2(novel)	NR
Diabetic kidney disease	rs1249910	rs9859566	chr3	112375793	active enhancer	1.61e-09	ABHD10(novel)	NR
Diabetic kidney disease	rs1249910	rs11286581	chr3	112400574	active enhancer	0	C3orf52(novel)	NR
Diabetic kidney disease	rs1249910	rs1249910	chr3	112391174	active enhancer	0.0440668	GTPBP8(novel)	NR
Diabetic kidney disease	rs1249910	rs9842816	chr3	112407227	active enhancer	0.0212507	SLC35A5(novel)	NR
Diabetic kidney disease	rs1249910	rs9864774	chr3	112374775	active enhancer	5.42e-05	GRAMD1C(novel)	NR
Diabetic kidney disease	rs1249910	rs6793555	chr3	112398662	active enhancer	0.000130056	TAGLN3(novel)	NR
Diabetic kidney disease	rs1249910	rs820545	chr3	112406173	active enhancer	1.94e-07	PHLDB2(novel)	NR
Diabetic kidney disease	rs1249910	rs55894063	chr3	112398299	active enhancer	0.0212507	SLC35A5(novel)	NR
Diabetic kidney disease	rs1249910	rs6793555	chr3	112398662	active enhancer	0.0212507	SLC35A5(novel)	NR
Diabetic kidney disease	rs1249910	rs820544	chr3	112406563	active enhancer	0.000130056	TAGLN3(novel)	NR
Diabetic kidney disease	rs1249910	rs9845240	chr3	112374832	active enhancer	0.296263	ATG3(novel)	NR
Diabetic kidney disease	rs1249910	rs9821100	chr3	112375089	active enhancer	0.296263	ATG3(novel)	NR
Diabetic kidney disease	rs1249910	rs17457593	chr3	112407697	active enhancer	0	CCDC80(novel)	NR
Diabetic kidney disease	rs1249910	rs11927615	chr3	112390841	active enhancer	0.0130129	PHLDB2(novel)	NR
Diabetic kidney disease	rs1249910	rs4145150	chr3	112402652	active enhancer	0	CCDC80(novel)	NR
Diabetic kidney disease	rs1249910	rs13088866	chr3	112390275	active enhancer	0.0440668	GTPBP8(novel)	NR
Diabetic kidney disease	rs1249910	rs9842816	chr3	112407227	active enhancer	0.0116526	ZDHHC23(novel)	NR
Diabetic kidney disease	rs1249910	rs9821161	chr3	112375294	active enhancer	0.0357457	SLC9C1(novel)	NR
Diabetic kidney disease	rs1249910	rs9821161	chr3	112375294	active enhancer	0.00014922	TAGLN3(novel)	NR
Diabetic kidney disease	rs1249910	rs820545	chr3	112406173	active enhancer	0.0212507	ATG3(novel)	NR
Diabetic kidney disease	rs1249910	rs9864774	chr3	112374775	active enhancer	0	C3orf52(novel)	NR
Diabetic kidney disease	rs1249910	rs9821338	chr3	112375450	active enhancer	0.0183349	TMPRSS7(novel)	NR
Diabetic kidney disease	rs1249910	rs9821338	chr3	112375450	active enhancer	5.42e-05	GRAMD1C(novel)	NR
Diabetic kidney disease	rs1249910	rs820545	chr3	112406173	active enhancer	0	CCDC80(novel)	NR
Diabetic kidney disease	rs1249910	rs3083372	chr3	112373816	active enhancer	4.57e-05	CCDC191(novel)	NR
Diabetic kidney disease	rs1249910	rs13088866	chr3	112390275	active enhancer	0	CCDC80(novel)	NR
Diabetic kidney disease	rs1249910	rs11927615	chr3	112390841	active enhancer	0	CCDC80(novel)	NR
Diabetic kidney disease	rs1249910	rs9821161	chr3	112375294	active enhancer	4.57e-05	CCDC191(novel)	NR
Diabetic kidney disease	rs1249910	rs9864774	chr3	112374775	active enhancer	0.00014922	TAGLN3(novel)	NR
Diabetic kidney disease	rs1249910	rs9859566	chr3	112375793	active enhancer	2.63e-10	ATP6V1A(novel)	NR
Diabetic kidney disease	rs1249910	rs55894063	chr3	112398299	active enhancer	1.94e-07	PHLDB2(novel)	NR
Diabetic kidney disease	rs1249910	rs3083372	chr3	112373816	active enhancer	2.82e-07	PHLDB2(novel)	NR
Diabetic kidney disease	rs1249910	rs2399449	chr3	112400174	active enhancer	0	CCDC80(novel)	NR
Diabetic kidney disease	rs1249910	rs9845240	chr3	112374832	active enhancer	3.56e-05	ZBTB20(novel)	NR
Diabetic kidney disease	rs1249910	rs9821161	chr3	112375294	active enhancer	5.42e-05	GRAMD1C(novel)	NR
Diabetic kidney disease	rs1249910	rs9821161	chr3	112375294	active enhancer	3.56e-05	ZBTB20(novel)	NR
Diabetic kidney disease	rs1249910	rs4145151	chr3	112402706	active enhancer	0.0130129	PHLDB2(novel)	NR
Diabetic kidney disease	rs1249910	rs12054001	chr3	112389564	active enhancer	0.000130056	TAGLN3(novel)	NR
Diabetic kidney disease	rs1249910	rs820544	chr3	112406563	active enhancer	0.0130129	PHLDB2(novel)	NR
Diabetic kidney disease	rs1249910	rs1249910	chr3	112391174	active enhancer	0.0380967	NEPRO(novel)	NR
Diabetic kidney disease	rs1249910	rs55894063	chr3	112398299	active enhancer	0.0380967	NEPRO(novel)	NR
Diabetic kidney disease	rs1249910	rs12054416	chr3	112390975	active enhancer	0	CCDC80(novel)	NR
Diabetic kidney disease	rs1249910	rs55894063	chr3	112398299	active enhancer	0	CCDC80(novel)	NR
Diabetic kidney disease	rs1249910	rs9859566	chr3	112375793	active enhancer	0	C3orf52(novel)	NR
Diabetic kidney disease	rs1249910	rs6772102	chr3	112399211	active enhancer	0.0130129	PHLDB2(novel)	NR
Diabetic kidney disease	rs1249910	rs9859566	chr3	112375793	active enhancer	0.0183349	TMPRSS7(novel)	NR
Diabetic kidney disease	rs1249910	rs1249910	chr3	112391174	active enhancer	1.94e-07	PHLDB2(novel)	NR
Diabetic kidney disease	rs1249910	rs9821161	chr3	112375294	active enhancer	9.34e-08	GTPBP8(novel)	NR
Diabetic kidney disease	rs1249910	rs4145150	chr3	112402652	active enhancer	0.000130056	TAGLN3(novel)	NR
Diabetic kidney disease	rs1249910	rs9821338	chr3	112375450	active enhancer	0.0357457	SLC9C1(novel)	NR
Diabetic kidney disease	rs1249910	rs9859566	chr3	112375793	active enhancer	2.82e-07	PHLDB2(novel)	NR
Diabetic kidney disease	rs1249910	rs13077054	chr3	112388443	active enhancer	0	CCDC80(novel)	NR
Diabetic kidney disease	rs1249910	rs11927615	chr3	112390841	active enhancer	0.000130056	TAGLN3(novel)	NR
Diabetic kidney disease	rs1249910	rs1249910	chr3	112391174	active enhancer	0.000130056	TAGLN3(novel)	NR
Diabetic kidney disease	rs1249910	rs9821161	chr3	112375294	active enhancer	0	C3orf52(novel)	NR
Diabetic kidney disease	rs1249910	rs13077054	chr3	112388443	active enhancer	0	C3orf52(novel)	NR
Diabetic kidney disease	rs1249910	rs820545	chr3	112406173	active enhancer	0	C3orf52(novel)	NR
Diabetic kidney disease	rs1249910	rs9864774	chr3	112374775	active enhancer	2.82e-07	PHLDB2(novel)	NR
Diabetic kidney disease	rs1249910	rs9845240	chr3	112374832	active enhancer	9.34e-08	GTPBP8(novel)	NR
Diabetic kidney disease	rs1249910	rs6793555	chr3	112398662	active enhancer	0.0130129	PHLDB2(novel)	NR
Diabetic kidney disease	rs1249910	rs9845240	chr3	112374832	active enhancer	0.0110053	NECTIN3(novel)	NR
Diabetic kidney disease	rs1249910	rs60397548	chr3	112389972	active enhancer	0.0212507	ATG3(novel)	NR
Diabetic kidney disease	rs1249910	rs9821338	chr3	112375450	active enhancer	2.59e-10	NEPRO(novel)	NR
Diabetic kidney disease	rs1249910	rs9859566	chr3	112375793	active enhancer	0	ZBED2(novel)	NR
Diabetic kidney disease	rs1249910	rs1249910	chr3	112391174	active enhancer	0.0212507	ATG3(novel)	NR
Diabetic kidney disease	rs1249910	rs60397548	chr3	112389972	active enhancer	0.0380967	NEPRO(novel)	NR
Diabetic kidney disease	rs1249910	rs9864774	chr3	112374775	active enhancer	1.61e-09	ABHD10(novel)	NR
Diabetic kidney disease	rs1249910	rs13088866	chr3	112390275	active enhancer	0.0380967	NEPRO(novel)	NR
Diabetic kidney disease	rs1249910	rs11927615	chr3	112390841	active enhancer	0.0380967	NEPRO(novel)	NR
Diabetic kidney disease	rs1249910	rs12054416	chr3	112390975	active enhancer	0.0380967	NEPRO(novel)	NR
Diabetic kidney disease	rs1249910	rs820545	chr3	112406173	active enhancer	4.42e-13	USF3(novel)	NR
Diabetic kidney disease	rs1249910	rs13077054	chr3	112388443	active enhancer	0.0212507	SLC35A5(novel)	NR
Diabetic kidney disease	rs1249910	rs13088866	chr3	112390275	active enhancer	0.0116526	ZDHHC23(novel)	NR
Diabetic kidney disease	rs1249910	rs820544	chr3	112406563	active enhancer	0.0212507	ATG3(novel)	NR
Diabetic kidney disease	rs1249910	rs12054001	chr3	112389564	active enhancer	0	C3orf52(novel)	NR
Diabetic kidney disease	rs1249910	rs11286581	chr3	112400574	active enhancer	0.0380967	NEPRO(novel)	NR
Diabetic kidney disease	rs1249910	rs9842816	chr3	112407227	active enhancer	0.0212507	ATG3(novel)	NR
Diabetic kidney disease	rs1249910	rs9845240	chr3	112374832	active enhancer	0.296263	SLC35A5(novel)	NR
Diabetic kidney disease	rs1249910	rs9821161	chr3	112375294	active enhancer	2.63e-10	NAA50(novel)	NR
Diabetic kidney disease	rs1249910	rs820544	chr3	112406563	active enhancer	0	CCDC80(novel)	NR
Diabetic kidney disease	rs1249910	rs6772102	chr3	112399211	active enhancer	0.0212507	ATG3(novel)	NR
Diabetic kidney disease	rs1249910	rs2399449	chr3	112400174	active enhancer	0.0212507	ATG3(novel)	NR
Diabetic kidney disease	rs1249910	rs9821161	chr3	112375294	active enhancer	0.296263	ATG3(novel)	NR
Diabetic kidney disease	rs1249910	rs6772102	chr3	112399211	active enhancer	0.0380967	NEPRO(novel)	NR
Diabetic kidney disease	rs1249910	rs60397548	chr3	112389972	active enhancer	0	C3orf52(novel)	NR
Diabetic kidney disease	rs1249910	rs60397548	chr3	112389972	active enhancer	0.0212507	SLC35A5(novel)	NR
Diabetic kidney disease	rs1249910	rs1249910	chr3	112391174	active enhancer	0.0116526	ZDHHC23(novel)	NR
Diabetic kidney disease	rs1249910	rs9859566	chr3	112375793	active enhancer	6.21e-05	USF3(novel)	NR
Diabetic kidney disease	rs1249910	rs6793555	chr3	112398662	active enhancer	0	CCDC80(novel)	NR
Diabetic kidney disease	rs1249910	rs3083372	chr3	112373816	active enhancer	5.42e-05	GRAMD1C(novel)	NR
Diabetic kidney disease	rs1249910	rs13088866	chr3	112390275	active enhancer	1.94e-07	PHLDB2(novel)	NR
Diabetic kidney disease	rs1249910	rs820543	chr3	112407225	active enhancer	0.0130129	PHLDB2(novel)	NR
Diabetic kidney disease	rs1249910	rs820543	chr3	112407225	active enhancer	1.94e-07	PHLDB2(novel)	NR
Diabetic kidney disease	rs1249910	rs820544	chr3	112406563	active enhancer	1.94e-07	PHLDB2(novel)	NR
Diabetic kidney disease	rs1249910	rs60397548	chr3	112389972	active enhancer	0	CCDC80(novel)	NR
Diabetic kidney disease	rs1249910	rs12054416	chr3	112390975	active enhancer	0.0130129	PHLDB2(novel)	NR
Diabetic kidney disease	rs1249910	rs9864774	chr3	112374775	active enhancer	6.21e-05	USF3(novel)	NR
Diabetic kidney disease	rs1249910	rs6772102	chr3	112399211	active enhancer	0.000130056	TAGLN3(novel)	NR
Diabetic kidney disease	rs1249910	rs55894063	chr3	112398299	active enhancer	0.0440668	GTPBP8(novel)	NR
Diabetic kidney disease	rs1249910	rs9821338	chr3	112375450	active enhancer	0	ZBED2(novel)	NR
Diabetic kidney disease	rs1249910	rs9821100	chr3	112375089	active enhancer	4.57e-05	QTRT2(novel)	NR
Diabetic kidney disease	rs1249910	rs11286581	chr3	112400574	active enhancer	0.0440668	GTPBP8(novel)	NR
Diabetic kidney disease	rs1249910	rs3083372	chr3	112373816	active enhancer	0	C3orf52(novel)	NR
Diabetic kidney disease	rs1249910	rs3083372	chr3	112373816	active enhancer	1.61e-09	ABHD10(novel)	NR
Diabetic kidney disease	rs1249910	rs4145150	chr3	112402652	active enhancer	0.0130129	PHLDB2(novel)	NR
Diabetic kidney disease	rs1249910	rs820545	chr3	112406173	active enhancer	0.0130129	PHLDB2(novel)	NR
Diabetic kidney disease	rs1249910	rs9821100	chr3	112375089	active enhancer	0	C3orf52(novel)	NR
Diabetic kidney disease	rs1249910	rs4145150	chr3	112402652	active enhancer	0.0212507	ATG3(novel)	NR
Diabetic kidney disease	rs1249910	rs4145151	chr3	112402706	active enhancer	0.0212507	ATG3(novel)	NR
Diabetic kidney disease	rs1249910	rs6793555	chr3	112398662	active enhancer	0.0380967	NEPRO(novel)	NR
Diabetic kidney disease	rs1249910	rs1249910	chr3	112391174	active enhancer	0.0130129	PHLDB2(novel)	NR
Diabetic kidney disease	rs1249910	rs60397548	chr3	112389972	active enhancer	1.94e-07	PHLDB2(novel)	NR
Diabetic kidney disease	rs1249910	rs9845240	chr3	112374832	active enhancer	0.0357457	SLC9C1(novel)	NR
Diabetic kidney disease	rs1249910	rs9864774	chr3	112374775	active enhancer	3.56e-05	ZBTB20(novel)	NR
Diabetic kidney disease	rs1249910	rs3083372	chr3	112373816	active enhancer	3.56e-05	ZBTB20(novel)	NR
Diabetic kidney disease	rs1249910	rs1249910	chr3	112391174	active enhancer	0	C3orf52(novel)	NR
Diabetic kidney disease	rs1249910	rs4145150	chr3	112402652	active enhancer	0.0380967	NEPRO(novel)	NR
Diabetic kidney disease	rs1249910	rs820543	chr3	112407225	active enhancer	0.0380967	NEPRO(novel)	NR
Diabetic kidney disease	rs1249910	rs820545	chr3	112406173	active enhancer	0.0380967	NEPRO(novel)	NR
Diabetic kidney disease	rs1249910	rs9821100	chr3	112375089	active enhancer	3.56e-05	ZBTB20(novel)	NR
Diabetic kidney disease	rs1249910	rs55894063	chr3	112398299	active enhancer	0	C3orf52(novel)	NR
Diabetic kidney disease	rs1249910	rs17457593	chr3	112407697	active enhancer	0.0380967	NEPRO(novel)	NR
Diabetic kidney disease	rs1249910	rs9821338	chr3	112375450	active enhancer	0.296263	SLC35A5(novel)	NR
Diabetic kidney disease	rs1249910	rs9821338	chr3	112375450	active enhancer	0.296263	ATG3(novel)	NR
Diabetic kidney disease	rs1249910	rs11927615	chr3	112390841	active enhancer	0.0440668	GTPBP8(novel)	NR
Diabetic kidney disease	rs1249910	rs9821161	chr3	112375294	active enhancer	6.21e-05	USF3(novel)	NR
Diabetic kidney disease	rs1249910	rs820544	chr3	112406563	active enhancer	0	C3orf52(novel)	NR
Diabetic kidney disease	rs1249910	rs12054416	chr3	112390975	active enhancer	0.0116526	ZDHHC23(novel)	NR
Diabetic kidney disease	rs1249910	rs55894063	chr3	112398299	active enhancer	0.0116526	ZDHHC23(novel)	NR
Diabetic kidney disease	rs1249910	rs6772102	chr3	112399211	active enhancer	0.0212507	SLC35A5(novel)	NR
Diabetic kidney disease	rs1249910	rs2399449	chr3	112400174	active enhancer	0.0116526	ZDHHC23(novel)	NR
Diabetic kidney disease	rs1249910	rs2399449	chr3	112400174	active enhancer	0.0212507	SLC35A5(novel)	NR
Diabetic kidney disease	rs1249910	rs6793555	chr3	112398662	active enhancer	0.0212507	ATG3(novel)	NR
Diabetic kidney disease	rs1249910	rs9821338	chr3	112375450	active enhancer	4.57e-05	QTRT2(novel)	NR
Diabetic kidney disease	rs1249910	rs820543	chr3	112407225	active enhancer	0.000130056	TAGLN3(novel)	NR
Diabetic kidney disease	rs1249910	rs9859566	chr3	112375793	active enhancer	4.57e-05	QTRT2(novel)	NR
Diabetic kidney disease	rs1249910	rs9859566	chr3	112375793	active enhancer	0.296263	SLC35A5(novel)	NR
Diabetic kidney disease	rs1249910	rs9821161	chr3	112375294	active enhancer	2.59e-10	NEPRO(novel)	NR
Diabetic kidney disease	rs1249910	rs17457593	chr3	112407697	active enhancer	0.0212507	SLC35A5(novel)	NR
Diabetic kidney disease	rs1249910	rs9821100	chr3	112375089	active enhancer	2.59e-10	NEPRO(novel)	NR
Diabetic kidney disease	rs1249910	rs12054001	chr3	112389564	active enhancer	0.0212507	ATG3(novel)	NR
Diabetic kidney disease	rs1249910	rs9821161	chr3	112375294	active enhancer	0	ZBED2(novel)	NR
Diabetic kidney disease	rs1249910	rs9859566	chr3	112375793	active enhancer	2.59e-10	NEPRO(novel)	NR
Diabetic kidney disease	rs1249910	rs12054416	chr3	112390975	active enhancer	0.0212507	ATG3(novel)	NR
Diabetic kidney disease	rs1249910	rs2399449	chr3	112400174	active enhancer	4.42e-13	USF3(novel)	NR
Diabetic kidney disease	rs1249910	rs9821161	chr3	112375294	active enhancer	0	PHLDB2(novel)	NR
Diabetic kidney disease	rs1249910	rs17457593	chr3	112407697	active enhancer	0.0212507	ATG3(novel)	NR
Diabetic kidney disease	rs1249910	rs820543	chr3	112407225	active enhancer	0.0212507	SLC35A5(novel)	NR
Diabetic kidney disease	rs1249910	rs9845240	chr3	112374832	active enhancer	1.61e-09	ABHD10(novel)	NR
Diabetic kidney disease	rs1249910	rs12054001	chr3	112389564	active enhancer	0.0440668	GTPBP8(novel)	NR
Diabetic kidney disease	rs1249910	rs3083372	chr3	112373816	active enhancer	0	ZBED2(novel)	NR
Diabetic kidney disease	rs1249910	rs9845240	chr3	112374832	active enhancer	6.21e-05	USF3(novel)	NR
Diabetic kidney disease	rs1249910	rs3083372	chr3	112373816	active enhancer	0.00014922	TAGLN3(novel)	NR
Diabetic kidney disease	rs1249910	rs9864774	chr3	112374775	active enhancer	0.0357457	SLC9C1(novel)	NR
Diabetic kidney disease	rs1249910	rs11927615	chr3	112390841	active enhancer	0	C3orf52(novel)	NR
Diabetic kidney disease	rs1249910	rs13088866	chr3	112390275	active enhancer	0	C3orf52(novel)	NR
Diabetic kidney disease	rs1249910	rs3083372	chr3	112373816	active enhancer	2.63e-10	NAA50(novel)	NR
Diabetic kidney disease	rs1249910	rs11286581	chr3	112400574	active enhancer	0.0130129	PHLDB2(novel)	NR
Diabetic kidney disease	rs1249910	rs12054416	chr3	112390975	active enhancer	0	C3orf52(novel)	NR
Diabetic kidney disease	rs1249910	rs9842816	chr3	112407227	active enhancer	0.0380967	NEPRO(novel)	NR
Diabetic kidney disease	rs1249910	rs6793555	chr3	112398662	active enhancer	0	C3orf52(novel)	NR
Diabetic kidney disease	rs1249910	rs2399449	chr3	112400174	active enhancer	0	C3orf52(novel)	NR
Diabetic kidney disease	rs1249910	rs60397548	chr3	112389972	active enhancer	0.000130056	TAGLN3(novel)	NR
Diabetic kidney disease	rs1249910	rs9859566	chr3	112375793	active enhancer	2.63e-10	NAA50(novel)	NR
Diabetic kidney disease	rs1249910	rs4145151	chr3	112402706	active enhancer	0	C3orf52(novel)	NR
Diabetic kidney disease	rs1249910	rs9845240	chr3	112374832	active enhancer	0.00014922	TAGLN3(novel)	NR
Diabetic kidney disease	rs1249910	rs9821100	chr3	112375089	active enhancer	0.0357457	SLC9C1(novel)	NR
Diabetic kidney disease	rs1249910	rs11286581	chr3	112400574	active enhancer	0.000130056	TAGLN3(novel)	NR
Diabetic kidney disease	rs1249910	rs820543	chr3	112407225	active enhancer	0	C3orf52(novel)	NR
Diabetic kidney disease	rs1249910	rs9842816	chr3	112407227	active enhancer	0	C3orf52(novel)	NR
Diabetic kidney disease	rs1249910	rs4145151	chr3	112402706	active enhancer	0.000130056	TAGLN3(novel)	NR
Diabetic kidney disease	rs1249910	rs3083372	chr3	112373816	active enhancer	0.296263	ATG3(novel)	NR
Diabetic kidney disease	rs1249910	rs9864774	chr3	112374775	active enhancer	0.296263	ATG3(novel)	NR
Diabetic kidney disease	rs1249910	rs13077054	chr3	112388443	active enhancer	0.0130129	PHLDB2(novel)	NR
Diabetic kidney disease	rs1249910	rs9842816	chr3	112407227	active enhancer	0.000130056	TAGLN3(novel)	NR
Diabetic kidney disease	rs1249910	rs13088866	chr3	112390275	active enhancer	0.0130129	PHLDB2(novel)	NR
Diabetic kidney disease	rs1249910	rs9845240	chr3	112374832	active enhancer	2.59e-10	NEPRO(novel)	NR
Diabetic kidney disease	rs1249910	rs9821161	chr3	112375294	active enhancer	0.0183349	TMPRSS7(novel)	NR
Diabetic kidney disease	rs1249910	rs9864774	chr3	112374775	active enhancer	0.0183349	TMPRSS7(novel)	NR
Diabetic kidney disease	rs1249910	rs9864774	chr3	112374775	active enhancer	2.59e-10	NEPRO(novel)	NR
Diabetic kidney disease	rs1249910	rs12054416	chr3	112390975	active enhancer	0.0440668	GTPBP8(novel)	NR
Diabetic kidney disease	rs1249910	rs3083372	chr3	112373816	active enhancer	4.57e-05	QTRT2(novel)	NR
Diabetic kidney disease	rs1249910	rs9864774	chr3	112374775	active enhancer	4.57e-05	QTRT2(novel)	NR
Diabetic kidney disease	rs1249910	rs11286581	chr3	112400574	active enhancer	0	CCDC80(novel)	NR
Diabetic kidney disease	rs1249910	rs11927615	chr3	112390841	active enhancer	0.0212507	ATG3(novel)	NR
Diabetic kidney disease	rs1249910	rs17457593	chr3	112407697	active enhancer	0	C3orf52(novel)	NR
Diabetic kidney disease	rs1249910	rs9845240	chr3	112374832	active enhancer	2.63e-10	NAA50(novel)	NR
Diabetic kidney disease	rs1249910	rs4145150	chr3	112402652	active enhancer	0.0440668	GTPBP8(novel)	NR
Diabetic kidney disease	rs1249910	rs9821100	chr3	112375089	active enhancer	0	PHLDB2(novel)	NR
Diabetic kidney disease	rs1249910	rs820543	chr3	112407225	active enhancer	0	CCDC80(novel)	NR
Diabetic kidney disease	rs1249910	rs9842816	chr3	112407227	active enhancer	0	CCDC80(novel)	NR
Diabetic kidney disease	rs1249910	rs17457593	chr3	112407697	active enhancer	0.000130056	TAGLN3(novel)	NR
Diabetic kidney disease	rs1249910	rs12054001	chr3	112389564	active enhancer	0.0116526	ZDHHC23(novel)	NR
Diabetic kidney disease	rs1249910	rs12054001	chr3	112389564	active enhancer	0.0212507	SLC35A5(novel)	NR
Diabetic kidney disease	rs1249910	rs2399449	chr3	112400174	active enhancer	0.0380967	NEPRO(novel)	NR
Diabetic kidney disease	rs1249910	rs9842816	chr3	112407227	active enhancer	0.0440668	GTPBP8(novel)	NR
Diabetic kidney disease	rs1249910	rs9845240	chr3	112374832	active enhancer	2.82e-07	PHLDB2(novel)	NR
Diabetic kidney disease	rs1249910	rs9821338	chr3	112375450	active enhancer	9.34e-08	GTPBP8(novel)	NR
Diabetic kidney disease	rs1249910	rs9821100	chr3	112375089	active enhancer	9.34e-08	GTPBP8(novel)	NR
Diabetic kidney disease	rs1249910	rs13077054	chr3	112388443	active enhancer	0.0440668	GTPBP8(novel)	NR
Diabetic kidney disease	rs1249910	rs9864774	chr3	112374775	active enhancer	0	PHLDB2(novel)	NR
Diabetic kidney disease	rs1249910	rs13077054	chr3	112388443	active enhancer	4.42e-13	USF3(novel)	NR
Diabetic kidney disease	rs1249910	rs9859566	chr3	112375793	active enhancer	0.0110053	NECTIN3(novel)	NR
Diabetic kidney disease	rs1249910	rs3083372	chr3	112373816	active enhancer	6.21e-05	USF3(novel)	NR
Diabetic kidney disease	rs1249910	rs820545	chr3	112406173	active enhancer	0.0440668	GTPBP8(novel)	NR
Diabetic kidney disease	rs1249910	rs9864774	chr3	112374775	active enhancer	9.34e-08	GTPBP8(novel)	NR
Diabetic kidney disease	rs1249910	rs4145150	chr3	112402652	active enhancer	0	C3orf52(novel)	NR
Diabetic kidney disease	rs1249910	rs12054416	chr3	112390975	active enhancer	0.0212507	SLC35A5(novel)	NR
Diabetic kidney disease	rs1249910	rs6772102	chr3	112399211	active enhancer	0	CCDC80(novel)	NR
Diabetic kidney disease	rs1249910	rs11927615	chr3	112390841	active enhancer	0.0212507	SLC35A5(novel)	NR
Diabetic kidney disease	rs1249910	rs6772102	chr3	112399211	active enhancer	0.0116526	ZDHHC23(novel)	NR
Diabetic kidney disease	rs1249910	rs3083372	chr3	112373816	active enhancer	0.0357457	SLC9C1(novel)	NR
Diabetic kidney disease	rs1249910	rs9821161	chr3	112375294	active enhancer	2.82e-07	PHLDB2(novel)	NR
Diabetic kidney disease	rs1249910	rs4145151	chr3	112402706	active enhancer	0	CCDC80(novel)	NR
Diabetic kidney disease	rs1249910	rs12054001	chr3	112389564	active enhancer	0.0130129	PHLDB2(novel)	NR
Diabetic kidney disease	rs1249910	rs6772102	chr3	112399211	active enhancer	0	C3orf52(novel)	NR
Diabetic kidney disease	rs1249910	rs9845240	chr3	112374832	active enhancer	0	C3orf52(novel)	NR
Diabetic kidney disease	rs1249910	rs9821161	chr3	112375294	active enhancer	2.63e-10	ATP6V1A(novel)	NR
Diabetic kidney disease	rs1249910	rs9859566	chr3	112375793	active enhancer	4.57e-05	CCDC191(novel)	NR
Diabetic kidney disease	rs1249910	rs9845240	chr3	112374832	active enhancer	5.42e-05	GRAMD1C(novel)	NR
Diabetic kidney disease	rs1249910	rs9864774	chr3	112374775	active enhancer	0.0110053	NECTIN3(novel)	NR
Diabetic kidney disease	rs1249910	rs60397548	chr3	112389972	active enhancer	0.0116526	ZDHHC23(novel)	NR
Diabetic kidney disease	rs1249910	rs1249910	chr3	112391174	active enhancer	0.0212507	SLC35A5(novel)	NR
Diabetic kidney disease	rs1249910	rs9821161	chr3	112375294	active enhancer	4.57e-05	QTRT2(novel)	NR
Diabetic kidney disease	rs1249910	rs1249910	chr3	112391174	active enhancer	0	CCDC80(novel)	NR
Diabetic kidney disease	rs1249910	rs11927615	chr3	112390841	active enhancer	0.0116526	ZDHHC23(novel)	NR
Diabetic kidney disease	rs1249910	rs820545	chr3	112406173	active enhancer	0.000130056	TAGLN3(novel)	NR
Diabetic kidney disease	rs1249910	rs17457593	chr3	112407697	active enhancer	0.0130129	PHLDB2(novel)	NR
Diabetic kidney disease	rs1249910	rs2399449	chr3	112400174	active enhancer	0.0130129	PHLDB2(novel)	NR
Diabetic kidney disease	rs1249910	rs9859566	chr3	112375793	active enhancer	3.56e-05	ZBTB20(novel)	NR
Diabetic kidney disease	rs1249910	rs3083372	chr3	112373816	active enhancer	0	PHLDB2(novel)	NR
Diabetic kidney disease	rs1249910	rs2399449	chr3	112400174	active enhancer	1.94e-07	PHLDB2(novel)	NR
Diabetic kidney disease	rs1249910	rs9821100	chr3	112375089	active enhancer	2.63e-10	ATP6V1A(novel)	NR
Diabetic kidney disease	rs1249910	rs3083372	chr3	112373816	active enhancer	0.0110053	NECTIN3(novel)	NR
Diabetic kidney disease	rs1249910	rs3083372	chr3	112373816	active enhancer	9.34e-08	GTPBP8(novel)	NR
Diabetic kidney disease	rs1249910	rs9864774	chr3	112374775	active enhancer	2.63e-10	ATP6V1A(novel)	NR
Diabetic kidney disease	rs1249910	rs9821338	chr3	112375450	active enhancer	1.61e-09	ABHD10(novel)	NR
Diabetic kidney disease	rs1249910	rs9821100	chr3	112375089	active enhancer	4.57e-05	CCDC191(novel)	NR
Diabetic kidney disease	rs1249910	rs9821100	chr3	112375089	active enhancer	6.21e-05	USF3(novel)	NR
Diabetic kidney disease	rs1249910	rs6793555	chr3	112398662	active enhancer	0.0116526	ZDHHC23(novel)	NR
Diabetic kidney disease	rs1249910	rs60397548	chr3	112389972	active enhancer	0.0440668	GTPBP8(novel)	NR
Diabetic kidney disease	rs1249910	rs3083372	chr3	112373816	active enhancer	2.59e-10	NEPRO(novel)	NR
Diabetic kidney disease	rs1249910	rs12054001	chr3	112389564	active enhancer	1.94e-07	PHLDB2(novel)	NR
Diabetic kidney disease	rs1249910	rs12054001	chr3	112389564	active enhancer	0	CCDC80(novel)	NR
Diabetic kidney disease	rs1249910	rs17457593	chr3	112407697	active enhancer	0.0116526	ZDHHC23(novel)	NR
Diabetic kidney disease	rs1249910	rs55894063	chr3	112398299	active enhancer	4.42e-13	USF3(novel)	NR
Diabetic kidney disease	rs1249910	rs820543	chr3	112407225	active enhancer	0.0116526	ZDHHC23(novel)	NR
Diabetic kidney disease	rs1249910	rs9845240	chr3	112374832	active enhancer	2.63e-10	ATP6V1A(novel)	NR
Diabetic kidney disease	rs1249910	rs9859566	chr3	112375793	active enhancer	0.296263	ATG3(novel)	NR
Diabetic kidney disease	rs1249910	rs9864774	chr3	112374775	active enhancer	0	ZBED2(novel)	NR
Diabetic kidney disease	rs1249910	rs4145150	chr3	112402652	active enhancer	0.0116526	ZDHHC23(novel)	NR
Diabetic kidney disease	rs1249910	rs4145151	chr3	112402706	active enhancer	1.94e-07	PHLDB2(novel)	NR
Diabetic kidney disease	rs1249910	rs9821338	chr3	112375450	active enhancer	0.00014922	TAGLN3(novel)	NR
Diabetic kidney disease	rs1249910	rs820545	chr3	112406173	active enhancer	0.0212507	SLC35A5(novel)	NR
Diabetic kidney disease	rs1249910	rs9821338	chr3	112375450	active enhancer	0	C3orf52(novel)	NR
Diabetic kidney disease	rs1249910	rs13088866	chr3	112390275	active enhancer	0.000130056	TAGLN3(novel)	NR
Diabetic kidney disease	rs1249910	rs9821338	chr3	112375450	active enhancer	4.57e-05	CCDC191(novel)	NR
Diabetic kidney disease	rs1249910	rs9845240	chr3	112374832	active enhancer	4.57e-05	CCDC191(novel)	NR
Diabetic kidney disease	rs1249910	rs9821100	chr3	112375089	active enhancer	0.00014922	TAGLN3(novel)	NR
Diabetic kidney disease	rs1249910	rs9821100	chr3	112375089	active enhancer	2.82e-07	PHLDB2(novel)	NR
Diabetic kidney disease	rs1249910	rs9859566	chr3	112375793	active enhancer	9.34e-08	GTPBP8(novel)	NR
Diabetic kidney disease	rs1249910	rs6772102	chr3	112399211	active enhancer	1.94e-07	PHLDB2(novel)	NR
Diabetic kidney disease	rs1249910	rs11286581	chr3	112400574	active enhancer	1.94e-07	PHLDB2(novel)	NR
Diabetic kidney disease	rs1249910	rs9821338	chr3	112375450	active enhancer	6.21e-05	USF3(novel)	NR
Diabetic kidney disease	rs12531478	rs12531386	chr7	15239663	active enhancer	0.0115939	ISPD(novel)	NR
Diabetic kidney disease	rs12531478	rs35432859	chr7	15240080	active enhancer	0.0115939	ISPD(novel)	NR
Diabetic kidney disease	rs12531478	rs12531478	chr7	15239894	active enhancer	0.0115939	ISPD(novel)	NR
IgA nephropathy	rs12537	rs9625921	chr22	30508275	active enhancer	0.0216384	SLC35E4(novel)	0.81
IgA nephropathy	rs12537	rs9625921	chr22	30508275	active enhancer	0.0371049	ZMAT5(novel)	0.81
IgA nephropathy	rs12537	rs41177	chr22	30438447	active enhancer	1.31e-06	PES1(novel)	0.81
IgA nephropathy	rs12537	rs41178	chr22	30440533	active enhancer	0.0201403	NEFH(novel)	0.81
IgA nephropathy	rs12537	rs41178	chr22	30440533	active enhancer	0.00166967	ZMAT5(novel)	0.81
IgA nephropathy	rs12537	rs41177	chr22	30438447	active enhancer	2.99e-07	EWSR1(novel)	0.81
IgA nephropathy	rs12537	rs9625921	chr22	30508275	active enhancer	0.00170778	RNF215(novel)	0.81
IgA nephropathy	rs12537	rs41178	chr22	30440533	active enhancer	0.000749594	SEC14L2(novel)	0.81
IgA nephropathy	rs12537	rs41178	chr22	30440533	active enhancer	0.0251405	NIPSNAP1(novel)	0.81
IgA nephropathy	rs12537	rs41177	chr22	30438447	active enhancer	0.000749594	SEC14L2(novel)	0.81
IgA nephropathy	rs12537	rs41177	chr22	30438447	active enhancer	0.000411832	NF2(novel)	0.81
IgA nephropathy	rs12537	rs41177	chr22	30438447	active enhancer	0.0201403	NEFH(novel)	0.81
IgA nephropathy	rs12537	rs41178	chr22	30440533	active enhancer	0.000411832	NF2(novel)	0.81
IgA nephropathy	rs12537	rs41177	chr22	30438447	active enhancer	0.00166967	ZMAT5(novel)	0.81
IgA nephropathy	rs12537	rs9625921	chr22	30508275	active enhancer	0.0421527	MTFP1(novel)	0.81
IgA nephropathy	rs12537	rs41177	chr22	30438447	active enhancer	0.0114958	XBP1(novel)	0.81
IgA nephropathy	rs12537	rs41177	chr22	30438447	active enhancer	2.99e-07	RHBDD3(novel)	0.81
IgA nephropathy	rs12537	rs41178	chr22	30440533	active enhancer	0.00166967	UQCR10(novel)	0.81
IgA nephropathy	rs12537	rs41177	chr22	30438447	active enhancer	0.0251405	NIPSNAP1(novel)	0.81
IgA nephropathy	rs12537	rs41177	chr22	30438447	active enhancer	0.00166967	UQCR10(novel)	0.81
IgA nephropathy	rs12537	rs41178	chr22	30440533	active enhancer	2.99e-07	RHBDD3(novel)	0.81
IgA nephropathy	rs12537	rs9625921	chr22	30508275	active enhancer	0.0371049	UQCR10(novel)	0.81
IgA nephropathy	rs12537	rs41177	chr22	30438447	active enhancer	0.187965	MTMR3(PMID:22197929)	0.81
IgA nephropathy	rs12537	rs41178	chr22	30440533	active enhancer	0.187965	MTMR3(PMID:22197929)	0.81
IgA nephropathy	rs12537	rs41178	chr22	30440533	active enhancer	2.99e-07	EWSR1(novel)	0.81
IgA nephropathy	rs12537	rs41178	chr22	30440533	active enhancer	1.31e-06	PES1(novel)	0.81
IgA nephropathy	rs12537	rs41178	chr22	30440533	active enhancer	0.0114958	XBP1(novel)	0.81
IgA nephropathy	rs12537	rs9625921	chr22	30508275	active enhancer	0.0216384	SLC35E4(novel)	0.817
IgA nephropathy	rs12537	rs9625921	chr22	30508275	active enhancer	0.0371049	ZMAT5(novel)	0.817
IgA nephropathy	rs12537	rs41177	chr22	30438447	active enhancer	1.31e-06	PES1(novel)	0.817
IgA nephropathy	rs12537	rs41178	chr22	30440533	active enhancer	0.0201403	NEFH(novel)	0.817
IgA nephropathy	rs12537	rs41178	chr22	30440533	active enhancer	0.00166967	ZMAT5(novel)	0.817
IgA nephropathy	rs12537	rs41177	chr22	30438447	active enhancer	2.99e-07	EWSR1(novel)	0.817
IgA nephropathy	rs12537	rs9625921	chr22	30508275	active enhancer	0.00170778	RNF215(novel)	0.817
IgA nephropathy	rs12537	rs41178	chr22	30440533	active enhancer	0.000749594	SEC14L2(novel)	0.817
IgA nephropathy	rs12537	rs41178	chr22	30440533	active enhancer	0.0251405	NIPSNAP1(novel)	0.817
IgA nephropathy	rs12537	rs41177	chr22	30438447	active enhancer	0.000749594	SEC14L2(novel)	0.817
IgA nephropathy	rs12537	rs41177	chr22	30438447	active enhancer	0.000411832	NF2(novel)	0.817
IgA nephropathy	rs12537	rs41177	chr22	30438447	active enhancer	0.0201403	NEFH(novel)	0.817
IgA nephropathy	rs12537	rs41178	chr22	30440533	active enhancer	0.000411832	NF2(novel)	0.817
IgA nephropathy	rs12537	rs41177	chr22	30438447	active enhancer	0.00166967	ZMAT5(novel)	0.817
IgA nephropathy	rs12537	rs9625921	chr22	30508275	active enhancer	0.0421527	MTFP1(novel)	0.817
IgA nephropathy	rs12537	rs41177	chr22	30438447	active enhancer	0.0114958	XBP1(novel)	0.817
IgA nephropathy	rs12537	rs41177	chr22	30438447	active enhancer	2.99e-07	RHBDD3(novel)	0.817
IgA nephropathy	rs12537	rs41178	chr22	30440533	active enhancer	0.00166967	UQCR10(novel)	0.817
IgA nephropathy	rs12537	rs41177	chr22	30438447	active enhancer	0.0251405	NIPSNAP1(novel)	0.817
IgA nephropathy	rs12537	rs41177	chr22	30438447	active enhancer	0.00166967	UQCR10(novel)	0.817
IgA nephropathy	rs12537	rs41178	chr22	30440533	active enhancer	2.99e-07	RHBDD3(novel)	0.817
IgA nephropathy	rs12537	rs9625921	chr22	30508275	active enhancer	0.0371049	UQCR10(novel)	0.817
IgA nephropathy	rs12537	rs41177	chr22	30438447	active enhancer	0.187965	MTMR3(PMID:22197929)	0.817
IgA nephropathy	rs12537	rs41178	chr22	30440533	active enhancer	0.187965	MTMR3(PMID:22197929)	0.817
IgA nephropathy	rs12537	rs41178	chr22	30440533	active enhancer	2.99e-07	EWSR1(novel)	0.817
IgA nephropathy	rs12537	rs41178	chr22	30440533	active enhancer	1.31e-06	PES1(novel)	0.817
IgA nephropathy	rs12537	rs41178	chr22	30440533	active enhancer	0.0114958	XBP1(novel)	0.817
Idiopathic membranous nephropathy	rs1265159	rs3130510	chr6	31154493	active enhancer	0.0154276	HLA-E(novel)	0.2191
Idiopathic membranous nephropathy	rs1265159	rs3130510	chr6	31154493	active enhancer	0.0121309	AGER(novel)	0.2191
Idiopathic membranous nephropathy	rs1265159	rs3130459	chr6	31154633	active enhancer	0.233045	CCHCR1(novel)	0.2191
Idiopathic membranous nephropathy	rs1265159	rs887465	chr6	31143652	active enhancer	0.160015	MUC22(novel)	0.2191
Idiopathic membranous nephropathy	rs1265159	rs130065	chr6	31122500	active enhancer	0.651779	CCHCR1(novel)	0.2191
Idiopathic membranous nephropathy	rs1265159	rs3130510	chr6	31154493	active enhancer	0.233045	TCF19(novel)	0.2191
Idiopathic membranous nephropathy	rs1265159	rs3130510	chr6	31154493	active enhancer	0.128996	MUC22(novel)	0.2191
Idiopathic membranous nephropathy	rs1265159	rs130079	chr6	31112737	active enhancer	0.000192074	CLIC1(novel)	0.2191
Idiopathic membranous nephropathy	rs1265159	rs130076	chr6	31122482	active enhancer	0.314688	MUC22(novel)	0.2191
Idiopathic membranous nephropathy	rs1265159	rs130076	chr6	31122482	active enhancer	0.000534109	FLOT1(novel)	0.2191
Idiopathic membranous nephropathy	rs1265159	rs3094662	chr6	31121945	active enhancer	0.998844	C6orf15(novel)	0.2191
Idiopathic membranous nephropathy	rs1265159	rs130065	chr6	31122500	active enhancer	0.998844	C6orf15(novel)	0.2191
Idiopathic membranous nephropathy	rs1265159	rs3130459	chr6	31154633	active enhancer	0.0121309	AGER(novel)	0.2191
Idiopathic membranous nephropathy	rs1265159	rs1265181	chr6	31155785	active enhancer	0.0154276	HLA-E(novel)	0.2191
Idiopathic membranous nephropathy	rs1265159	rs3130459	chr6	31154633	active enhancer	0.0121309	GPSM3(novel)	0.2191
Idiopathic membranous nephropathy	rs1265159	rs130065	chr6	31122500	active enhancer	0.998844	PSORS1C1(novel)	0.2191
Idiopathic membranous nephropathy	rs1265159	rs3130459	chr6	31154633	active enhancer	0	FLOT1(novel)	0.2191
Idiopathic membranous nephropathy	rs1265159	rs887465	chr6	31143652	active enhancer	0.558842	C6orf15(novel)	0.2191
Idiopathic membranous nephropathy	rs1265159	rs3130459	chr6	31154633	active enhancer	0.000705105	NFKBIL1(novel)	0.2191
Idiopathic membranous nephropathy	rs1265159	rs887465	chr6	31143652	active enhancer	0.0330067	ATP6V1G2(novel)	0.2191
Idiopathic membranous nephropathy	rs1265159	rs130065	chr6	31122500	active enhancer	0.0367579	MICB(novel)	0.2191
Idiopathic membranous nephropathy	rs1265159	rs3130510	chr6	31154493	active enhancer	0.755954	C6orf15(novel)	0.2191
Idiopathic membranous nephropathy	rs1265159	rs3130459	chr6	31154633	active enhancer	9.71e-10	MICB(novel)	0.2191
Idiopathic membranous nephropathy	rs1265159	rs1265181	chr6	31155785	active enhancer	0	IER3(novel)	0.2191
Idiopathic membranous nephropathy	rs1265159	rs1265181	chr6	31155785	active enhancer	0.000116212	MICA(novel)	0.2191
Idiopathic membranous nephropathy	rs1265159	rs130076	chr6	31122482	active enhancer	0.000534109	IER3(novel)	0.2191
Idiopathic membranous nephropathy	rs1265159	rs130065	chr6	31122500	active enhancer	0.0244653	PRRC2A(novel)	0.2191
Idiopathic membranous nephropathy	rs1265159	rs1265159	chr6	31140047	active enhancer	0.558842	C6orf15(novel)	0.2191
Idiopathic membranous nephropathy	rs1265159	rs130076	chr6	31122482	active enhancer	0.651779	TCF19(novel)	0.2191
Idiopathic membranous nephropathy	rs1265159	rs887465	chr6	31143652	active enhancer	2.32e-07	RPP21(novel)	0.2191
Idiopathic membranous nephropathy	rs1265159	rs1265181	chr6	31155785	active enhancer	0.012827	RPP21(novel)	0.2191
Idiopathic membranous nephropathy	rs1265159	rs3130510	chr6	31154493	active enhancer	0.000116212	MICA(novel)	0.2191
Idiopathic membranous nephropathy	rs1265159	rs1265181	chr6	31155785	active enhancer	0.000119665	NEU1(novel)	0.2191
Idiopathic membranous nephropathy	rs1265159	rs3130459	chr6	31154633	active enhancer	0	NRM(novel)	0.2191
Idiopathic membranous nephropathy	rs1265159	rs3130510	chr6	31154493	active enhancer	0	NRM(novel)	0.2191
Idiopathic membranous nephropathy	rs1265159	rs3130459	chr6	31154633	active enhancer	0.755954	C6orf15(novel)	0.2191
Idiopathic membranous nephropathy	rs1265159	rs3130459	chr6	31154633	active enhancer	0	IER3(novel)	0.2191
Idiopathic membranous nephropathy	rs1265159	rs1265181	chr6	31155785	active enhancer	0.0106745	HLA-DMB(novel)	0.2191
Idiopathic membranous nephropathy	rs1265159	rs130079	chr6	31112737	active enhancer	0.0107394	BRD2(novel)	0.2191
Idiopathic membranous nephropathy	rs1265159	rs1265181	chr6	31155785	active enhancer	0.233045	TCF19(novel)	0.2191
Idiopathic membranous nephropathy	rs1265159	rs130079	chr6	31112737	active enhancer	0.0313966	DDX39B(novel)	0.2191
Idiopathic membranous nephropathy	rs1265159	rs3130510	chr6	31154493	active enhancer	0	FLOT1(novel)	0.2191
Idiopathic membranous nephropathy	rs1265159	rs1265181	chr6	31155785	active enhancer	0.128996	MUC22(novel)	0.2191
Idiopathic membranous nephropathy	rs1265159	rs1265181	chr6	31155785	active enhancer	0.0176914	LSM2(novel)	0.2191
Idiopathic membranous nephropathy	rs1265159	rs130076	chr6	31122482	active enhancer	0.0367579	MICB(novel)	0.2191
Idiopathic membranous nephropathy	rs1265159	rs130079	chr6	31112737	active enhancer	0.0265002	PPP1R18(novel)	0.2191
Idiopathic membranous nephropathy	rs1265159	rs3130510	chr6	31154493	active enhancer	0.000705105	ATP6V1G2(novel)	0.2191
Idiopathic membranous nephropathy	rs1265159	rs1265159	chr6	31140047	active enhancer	0.0330067	ATP6V1G2(novel)	0.2191
Idiopathic membranous nephropathy	rs1265159	rs3130510	chr6	31154493	active enhancer	9.71e-10	MICB(novel)	0.2191
Idiopathic membranous nephropathy	rs1265159	rs1265181	chr6	31155785	active enhancer	0	NRM(novel)	0.2191
Idiopathic membranous nephropathy	rs1265159	rs3130510	chr6	31154493	active enhancer	0.000119665	NEU1(novel)	0.2191
Idiopathic membranous nephropathy	rs1265159	rs3130459	chr6	31154633	active enhancer	0.0106745	HLA-DMB(novel)	0.2191
Idiopathic membranous nephropathy	rs1265159	rs3094662	chr6	31121945	active enhancer	0.998844	PSORS1C1(novel)	0.2191
Idiopathic membranous nephropathy	rs1265159	rs3130459	chr6	31154633	active enhancer	0.233045	TCF19(novel)	0.2191
Idiopathic membranous nephropathy	rs1265159	rs130079	chr6	31112737	active enhancer	0.000606364	IER3(novel)	0.2191
Idiopathic membranous nephropathy	rs1265159	rs1265159	chr6	31140047	active enhancer	4.06e-06	IER3(novel)	0.2191
Idiopathic membranous nephropathy	rs1265159	rs887465	chr6	31143652	active enhancer	4.06e-06	IER3(novel)	0.2191
Idiopathic membranous nephropathy	rs1265159	rs3130510	chr6	31154493	active enhancer	0.000705105	NFKBIL1(novel)	0.2191
Idiopathic membranous nephropathy	rs1265159	rs1265159	chr6	31140047	active enhancer	0.0330067	NFKBIL1(novel)	0.2191
Idiopathic membranous nephropathy	rs1265159	rs887465	chr6	31143652	active enhancer	0.0258409	PRRC2A(novel)	0.2191
Idiopathic membranous nephropathy	rs1265159	rs3130459	chr6	31154633	active enhancer	0.063423	DPCR1(novel)	0.2191
Idiopathic membranous nephropathy	rs1265159	rs3130510	chr6	31154493	active enhancer	0	IER3(novel)	0.2191
Idiopathic membranous nephropathy	rs1265159	rs130079	chr6	31112737	active enhancer	0.000192074	MSH5(novel)	0.2191
Idiopathic membranous nephropathy	rs1265159	rs3130459	chr6	31154633	active enhancer	0.000119665	NEU1(novel)	0.2191
Idiopathic membranous nephropathy	rs1265159	rs3130459	chr6	31154633	active enhancer	0.00175329	VARS2(novel)	0.2191
Idiopathic membranous nephropathy	rs1265159	rs1265159	chr6	31140047	active enhancer	2.32e-07	RPP21(novel)	0.2191
Idiopathic membranous nephropathy	rs1265159	rs130079	chr6	31112737	active enhancer	0.0265002	NRM(novel)	0.2191
Idiopathic membranous nephropathy	rs1265159	rs3094662	chr6	31121945	active enhancer	0.0367579	MICB(novel)	0.2191
Idiopathic membranous nephropathy	rs1265159	rs3130459	chr6	31154633	active enhancer	0.000705105	ATP6V1G2(novel)	0.2191
Idiopathic membranous nephropathy	rs1265159	rs3130459	chr6	31154633	active enhancer	0.128996	MUC22(novel)	0.2191
Idiopathic membranous nephropathy	rs1265159	rs1265181	chr6	31155785	active enhancer	0.000705105	ATP6V1G2(novel)	0.2191
Idiopathic membranous nephropathy	rs1265159	rs3130510	chr6	31154493	active enhancer	0.0106745	HLA-DMB(novel)	0.2191
Idiopathic membranous nephropathy	rs1265159	rs130076	chr6	31122482	active enhancer	0.998844	PSORS1C1(novel)	0.2191
Idiopathic membranous nephropathy	rs1265159	rs3130510	chr6	31154493	active enhancer	0.00175329	VARS2(novel)	0.2191
Idiopathic membranous nephropathy	rs1265159	rs1265181	chr6	31155785	active enhancer	0.00175329	VARS2(novel)	0.2191
Idiopathic membranous nephropathy	rs1265159	rs3130510	chr6	31154493	active enhancer	0.012827	RPP21(novel)	0.2191
Idiopathic membranous nephropathy	rs1265159	rs3130459	chr6	31154633	active enhancer	0.012827	RPP21(novel)	0.2191
Idiopathic membranous nephropathy	rs1265159	rs1265159	chr6	31140047	active enhancer	0.0258409	PRRC2A(novel)	0.2191
Idiopathic membranous nephropathy	rs1265159	rs130079	chr6	31112737	active enhancer	0.996981	C6orf15(novel)	0.2191
Idiopathic membranous nephropathy	rs1265159	rs1265181	chr6	31155785	active enhancer	0.0121309	GPSM3(novel)	0.2191
Idiopathic membranous nephropathy	rs1265159	rs130065	chr6	31122500	active enhancer	0.314688	MUC22(novel)	0.2191
Idiopathic membranous nephropathy	rs1265159	rs3130510	chr6	31154493	active enhancer	0.0448779	DDR1(novel)	0.2191
Idiopathic membranous nephropathy	rs1265159	rs130076	chr6	31122482	active enhancer	0.651779	CCHCR1(novel)	0.2191
Idiopathic membranous nephropathy	rs1265159	rs3130459	chr6	31154633	active enhancer	0.0154276	HLA-E(novel)	0.2191
Idiopathic membranous nephropathy	rs1265159	rs1265181	chr6	31155785	active enhancer	0.233045	CCHCR1(novel)	0.2191
Idiopathic membranous nephropathy	rs1265159	rs130076	chr6	31122482	active enhancer	0.998844	C6orf15(novel)	0.2191
Idiopathic membranous nephropathy	rs1265159	rs1265181	chr6	31155785	active enhancer	0.755954	PSORS1C1(novel)	0.2191
Idiopathic membranous nephropathy	rs1265159	rs3094662	chr6	31121945	active enhancer	0.314688	MUC22(novel)	0.2191
Idiopathic membranous nephropathy	rs1265159	rs1265181	chr6	31155785	active enhancer	0.0121309	PBX2(novel)	0.2191
Idiopathic membranous nephropathy	rs1265159	rs3130459	chr6	31154633	active enhancer	0.0176914	LSM2(novel)	0.2191
Idiopathic membranous nephropathy	rs1265159	rs130079	chr6	31112737	active enhancer	0.000606364	FLOT1(novel)	0.2191
Idiopathic membranous nephropathy	rs1265159	rs1265181	chr6	31155785	active enhancer	0.0121309	AGER(novel)	0.2191
Idiopathic membranous nephropathy	rs1265159	rs3094662	chr6	31121945	active enhancer	0.651779	CCHCR1(novel)	0.2191
Idiopathic membranous nephropathy	rs1265159	rs3130459	chr6	31154633	active enhancer	0.0448779	DDR1(novel)	0.2191
Idiopathic membranous nephropathy	rs1265159	rs3130459	chr6	31154633	active enhancer	0.755954	PSORS1C1(novel)	0.2191
Idiopathic membranous nephropathy	rs1265159	rs887465	chr6	31143652	active enhancer	0.558842	PSORS1C1(novel)	0.2191
Idiopathic membranous nephropathy	rs1265159	rs1265159	chr6	31140047	active enhancer	0.160015	MUC22(novel)	0.2191
Idiopathic membranous nephropathy	rs1265159	rs1265181	chr6	31155785	active enhancer	0	FLOT1(novel)	0.2191
Idiopathic membranous nephropathy	rs1265159	rs3094662	chr6	31121945	active enhancer	0.651779	TCF19(novel)	0.2191
Idiopathic membranous nephropathy	rs1265159	rs3130510	chr6	31154493	active enhancer	0.0121309	PBX2(novel)	0.2191
Idiopathic membranous nephropathy	rs1265159	rs3094662	chr6	31121945	active enhancer	0.000534109	FLOT1(novel)	0.2191
Idiopathic membranous nephropathy	rs1265159	rs1265181	chr6	31155785	active enhancer	0.063423	DPCR1(novel)	0.2191
Idiopathic membranous nephropathy	rs1265159	rs3130459	chr6	31154633	active enhancer	0.0121309	PBX2(novel)	0.2191
Idiopathic membranous nephropathy	rs1265159	rs3130510	chr6	31154493	active enhancer	0.0176914	LSM2(novel)	0.2191
Idiopathic membranous nephropathy	rs1265159	rs887465	chr6	31143652	active enhancer	0.0330067	NFKBIL1(novel)	0.2191
Idiopathic membranous nephropathy	rs1265159	rs1265181	chr6	31155785	active enhancer	0.0448779	DDR1(novel)	0.2191
Idiopathic membranous nephropathy	rs1265159	rs130079	chr6	31112737	active enhancer	0.998844	CCHCR1(novel)	0.2191
Idiopathic membranous nephropathy	rs1265159	rs1265181	chr6	31155785	active enhancer	9.71e-10	MICB(novel)	0.2191
Idiopathic membranous nephropathy	rs1265159	rs3094662	chr6	31121945	active enhancer	0.000534109	IER3(novel)	0.2191
Idiopathic membranous nephropathy	rs1265159	rs130076	chr6	31122482	active enhancer	0.0244653	PRRC2A(novel)	0.2191
Idiopathic membranous nephropathy	rs1265159	rs1265159	chr6	31140047	active enhancer	4.06e-06	FLOT1(novel)	0.2191
Idiopathic membranous nephropathy	rs1265159	rs130079	chr6	31112737	active enhancer	0.998844	TCF19(novel)	0.2191
Idiopathic membranous nephropathy	rs1265159	rs1265159	chr6	31140047	active enhancer	0.998844	TCF19(novel)	0.2191
Idiopathic membranous nephropathy	rs1265159	rs3130510	chr6	31154493	active enhancer	0.0121309	GPSM3(novel)	0.2191
Idiopathic membranous nephropathy	rs1265159	rs130065	chr6	31122500	active enhancer	0.651779	TCF19(novel)	0.2191
Idiopathic membranous nephropathy	rs1265159	rs1265181	chr6	31155785	active enhancer	0.000705105	NFKBIL1(novel)	0.2191
Idiopathic membranous nephropathy	rs1265159	rs1265181	chr6	31155785	active enhancer	0.755954	C6orf15(novel)	0.2191
Idiopathic membranous nephropathy	rs1265159	rs3130459	chr6	31154633	active enhancer	0.000116212	MICA(novel)	0.2191
Idiopathic membranous nephropathy	rs1265159	rs3130510	chr6	31154493	active enhancer	0.755954	PSORS1C1(novel)	0.2191
Idiopathic membranous nephropathy	rs1265159	rs130065	chr6	31122500	active enhancer	0.000534109	IER3(novel)	0.2191
Idiopathic membranous nephropathy	rs1265159	rs887465	chr6	31143652	active enhancer	4.06e-06	FLOT1(novel)	0.2191
Idiopathic membranous nephropathy	rs1265159	rs887465	chr6	31143652	active enhancer	0.998844	CCHCR1(novel)	0.2191
Idiopathic membranous nephropathy	rs1265159	rs3130510	chr6	31154493	active enhancer	0.233045	CCHCR1(novel)	0.2191
Idiopathic membranous nephropathy	rs1265159	rs887465	chr6	31143652	active enhancer	0.998844	TCF19(novel)	0.2191
Idiopathic membranous nephropathy	rs1265159	rs1265181	chr6	31155785	active enhancer	0	PPP1R18(novel)	0.2191
Idiopathic membranous nephropathy	rs1265159	rs3130459	chr6	31154633	active enhancer	0	PPP1R18(novel)	0.2191
Idiopathic membranous nephropathy	rs1265159	rs3130510	chr6	31154493	active enhancer	0.063423	DPCR1(novel)	0.2191
Idiopathic membranous nephropathy	rs1265159	rs3130510	chr6	31154493	active enhancer	0	PPP1R18(novel)	0.2191
Idiopathic membranous nephropathy	rs1265159	rs1265159	chr6	31140047	active enhancer	0.998844	CCHCR1(novel)	0.2191
Idiopathic membranous nephropathy	rs1265159	rs130065	chr6	31122500	active enhancer	0.000534109	FLOT1(novel)	0.2191
Idiopathic membranous nephropathy	rs1265159	rs1265159	chr6	31140047	active enhancer	0.558842	PSORS1C1(novel)	0.2191
Idiopathic membranous nephropathy	rs1265159	rs3094662	chr6	31121945	active enhancer	0.0244653	PRRC2A(novel)	0.2191
Idiopathic membranous nephropathy	rs1265159	rs130079	chr6	31112737	active enhancer	0.996981	PSORS1C1(novel)	0.2191
Chronic kidney disease	rs12826808	rs12826808	chr12	15323380	active enhancer	0.0353464	C12orf60(novel)	NR
Chronic kidney disease	rs12826808	rs7956634	chr12	15321194	active enhancer	0.0409132	ART4(novel)	NR
Chronic kidney disease	rs12826808	rs7956773	chr12	15321301	active enhancer	0.0409132	ART4(novel)	NR
Chronic kidney disease	rs12826808	rs12826808	chr12	15323380	active enhancer	0.0409132	ART4(novel)	NR
Chronic kidney disease	rs12826808	rs10846157	chr12	15325031	active enhancer	0.0353464	C12orf60(novel)	NR
Chronic kidney disease	rs12826808	rs12826808	chr12	15323380	active enhancer	0.0189633	PLBD1(novel)	NR
Chronic kidney disease	rs12826808	rs7956634	chr12	15321194	active enhancer	0.0353464	C12orf60(novel)	NR
Chronic kidney disease	rs12826808	rs7956773	chr12	15321301	active enhancer	0.0353464	C12orf60(novel)	NR
Chronic kidney disease	rs12826808	rs10846157	chr12	15325031	active enhancer	0.0353464	WBP11(novel)	NR
Chronic kidney disease	rs12826808	rs10846156	chr12	15321921	active enhancer	0.0353464	C12orf60(novel)	NR
Chronic kidney disease	rs12826808	rs7956773	chr12	15321301	active enhancer	0.0189633	PLBD1(novel)	NR
Chronic kidney disease	rs12826808	rs10846157	chr12	15325031	active enhancer	0.0409132	ART4(novel)	NR
Chronic kidney disease	rs12826808	rs10846157	chr12	15325031	active enhancer	0.0189633	PLBD1(novel)	NR
Chronic kidney disease	rs12826808	rs12826808	chr12	15323380	active enhancer	0.0353464	WBP11(novel)	NR
Chronic kidney disease	rs12826808	rs10846156	chr12	15321921	active enhancer	0.0409132	ART4(novel)	NR
Chronic kidney disease	rs12826808	rs10846156	chr12	15321921	active enhancer	0.0189633	PLBD1(novel)	NR
Chronic kidney disease	rs12826808	rs7956634	chr12	15321194	active enhancer	0.0189633	PLBD1(novel)	NR
Chronic kidney disease	rs12826808	rs7956773	chr12	15321301	active enhancer	0.0353464	WBP11(novel)	NR
Chronic kidney disease	rs12826808	rs7956634	chr12	15321194	active enhancer	0.0353464	WBP11(novel)	NR
Chronic kidney disease	rs12826808	rs10846156	chr12	15321921	active enhancer	0.0353464	WBP11(novel)	NR
Chronic kidney disease	rs12975033	rs8104897	chr19	49249814	active enhancer	0.998844	DBP(novel)	0.55
Chronic kidney disease	rs12975033	rs8102032	chr19	49249795	active enhancer	0.998844	DBP(novel)	0.55
Chronic kidney disease	rs12975033	rs8104897	chr19	49249814	active enhancer	0.998844	BCAT2(novel)	0.55
Chronic kidney disease	rs12975033	rs28400014	chr19	49250657	active enhancer	0.998844	DBP(novel)	0.55
Chronic kidney disease	rs12975033	rs12975781	chr19	49249698	active enhancer	0.998844	BCAT2(novel)	0.55
Chronic kidney disease	rs12975033	rs12975033	chr19	49249443	active enhancer	0.998844	BCAT2(novel)	0.55
Chronic kidney disease	rs12975033	rs11667321	chr19	49250538	active enhancer	0.998844	BCAT2(novel)	0.55
Chronic kidney disease	rs12975033	rs28400015	chr19	49250633	active enhancer	0.998844	DBP(novel)	0.55
Chronic kidney disease	rs12975033	rs8102032	chr19	49249795	active enhancer	0.998844	BCAT2(novel)	0.55
Chronic kidney disease	rs12975033	rs12975033	chr19	49249443	active enhancer	0.998844	DBP(novel)	0.55
Chronic kidney disease	rs12975033	rs8105137	chr19	49249888	active enhancer	0.998844	BCAT2(novel)	0.55
Chronic kidney disease	rs12975033	rs8106205	chr19	49250197	active enhancer	0.998844	DBP(novel)	0.55
Chronic kidney disease	rs12975033	rs28400014	chr19	49250657	active enhancer	0.998844	BCAT2(novel)	0.55
Chronic kidney disease	rs12975033	rs11667321	chr19	49250538	active enhancer	0.998844	DBP(novel)	0.55
Chronic kidney disease	rs12975033	rs8106205	chr19	49250197	active enhancer	0.998844	BCAT2(novel)	0.55
Chronic kidney disease	rs12975033	rs12975781	chr19	49249698	active enhancer	0.998844	DBP(novel)	0.55
Chronic kidney disease	rs12975033	rs8105137	chr19	49249888	active enhancer	0.998844	DBP(novel)	0.55
Chronic kidney disease	rs12975033	rs28400015	chr19	49250633	active enhancer	0.998844	BCAT2(novel)	0.55
Diabetic kidney disease	rs1298908	rs145159688	chr10	82031937	active enhancer	0.108269	TSPAN14(novel)	0.22
Diabetic kidney disease	rs1298908	rs145159688	chr10	82031937	active enhancer	0.998844	ANXA11(novel)	0.22
Chronic kidney disease	rs1317983	rs744103	chr6	43805362	active enhancer	0.163257	C6orf223(novel)	NR
Chronic kidney disease	rs1317983	rs744103	chr6	43805362	active enhancer	0.998844	VEGFA(novel)	NR
Chronic kidney disease	rs1317983	rs1317983	chr6	43806335	active enhancer	0.998844	VEGFA(novel)	NR
Chronic kidney disease	rs1317983	rs9472142	chr6	43818942	active enhancer	0.00200268	MRPL14(novel)	NR
Chronic kidney disease	rs1317983	rs9472142	chr6	43818942	active enhancer	0.00400894	GTPBP2(novel)	NR
Chronic kidney disease	rs1317983	rs881858	chr6	43806609	active enhancer	0.0561671	POLH(novel)	NR
Chronic kidney disease	rs1317983	rs744103	chr6	43805362	active enhancer	0.0561671	POLH(novel)	NR
Chronic kidney disease	rs1317983	rs744103	chr6	43805362	active enhancer	0.0561671	XPO5(novel)	NR
Chronic kidney disease	rs1317983	rs9472142	chr6	43818942	active enhancer	0.0298915	SLC35B2(novel)	NR
Chronic kidney disease	rs1317983	rs9472142	chr6	43818942	active enhancer	0.494097	VEGFA(novel)	NR
Chronic kidney disease	rs1317983	rs881858	chr6	43806609	active enhancer	0.998844	VEGFA(novel)	NR
Chronic kidney disease	rs1317983	rs1317983	chr6	43806335	active enhancer	0.0561671	XPO5(novel)	NR
Chronic kidney disease	rs1317983	rs10223666	chr6	43805502	active enhancer	0.0561671	POLH(novel)	NR
Chronic kidney disease	rs1317983	rs9472142	chr6	43818942	active enhancer	0.180061	MRPS18A(novel)	NR
Chronic kidney disease	rs1317983	rs10223666	chr6	43805502	active enhancer	0.163257	C6orf223(novel)	NR
Chronic kidney disease	rs1317983	rs9472142	chr6	43818942	active enhancer	8.69e-06	C6orf223(novel)	NR
Chronic kidney disease	rs1317983	rs881858	chr6	43806609	active enhancer	0.163257	C6orf223(novel)	NR
Chronic kidney disease	rs1317983	rs1317983	chr6	43806335	active enhancer	0.0561671	POLH(novel)	NR
Chronic kidney disease	rs1317983	rs10223666	chr6	43805502	active enhancer	0.998844	VEGFA(novel)	NR
Chronic kidney disease	rs1317983	rs10223666	chr6	43805502	active enhancer	0.0561671	XPO5(novel)	NR
Chronic kidney disease	rs1317983	rs9472142	chr6	43818942	active enhancer	0.0255123	AARS2(novel)	NR
Chronic kidney disease	rs1317983	rs9472142	chr6	43818942	active enhancer	0.0390198	YIPF3(novel)	NR
Chronic kidney disease	rs1317983	rs9472142	chr6	43818942	active enhancer	0.0390198	POLR1C(novel)	NR
Chronic kidney disease	rs1317983	rs9472142	chr6	43818942	active enhancer	0.00200268	TMEM63B(novel)	NR
Chronic kidney disease	rs1317983	rs9472142	chr6	43818942	active enhancer	0.00400894	MAD2L1BP(novel)	NR
Chronic kidney disease	rs1317983	rs1317983	chr6	43806335	active enhancer	0.163257	C6orf223(novel)	NR
Chronic kidney disease	rs1317983	rs881858	chr6	43806609	active enhancer	0.0561671	XPO5(novel)	NR
Chronic kidney disease	rs13298297	rs13298297	chr9	119264108	active enhancer	2.22e-09	TRIM32(novel)	0.2
Chronic kidney disease	rs13298297	rs13298297	chr9	119264108	active enhancer	2.22e-09	ASTN2(novel)	0.2
Chronic kidney disease	rs13298297	rs13298297	chr9	119264108	active enhancer	0	PAPPA(novel)	0.2
Chronic kidney disease	rs163160	rs233438	chr11	2794392	active enhancer	0.998844	CDKN1C(novel)	0.82
Chronic kidney disease	rs163160	rs163160	chr11	2789955	active enhancer	0.998844	CDKN1C(novel)	0.82
Chronic kidney disease	rs163160	rs63934	chr11	2789062	active enhancer	0.730556	SLC22A18(novel)	0.82
Chronic kidney disease	rs163160	rs233437	chr11	2794851	active enhancer	0.0121885	CTSD(novel)	0.82
Chronic kidney disease	rs163160	rs548566	chr11	2782648	active enhancer	0.0123587	CHRNA10(novel)	0.82
Chronic kidney disease	rs163160	rs463535	chr11	2781670	active enhancer	0.0123587	CHRNA10(novel)	0.82
Chronic kidney disease	rs163160	rs163152	chr11	2794348	active enhancer	0.0105854	TSPAN4(novel)	0.82
Chronic kidney disease	rs163160	rs233436	chr11	2794902	active enhancer	0.998844	CDKN1C(novel)	0.82
Chronic kidney disease	rs163160	rs233436	chr11	2794902	active enhancer	0.730556	SLC22A18(novel)	0.82
Chronic kidney disease	rs163160	rs233438	chr11	2794392	active enhancer	0.0105854	TSPAN4(novel)	0.82
Chronic kidney disease	rs163160	rs548566	chr11	2782648	active enhancer	8.54e-07	PHLDA2(novel)	0.82
Chronic kidney disease	rs163160	rs163152	chr11	2794348	active enhancer	0.998844	CDKN1C(novel)	0.82
Chronic kidney disease	rs163160	rs233437	chr11	2794851	active enhancer	0.730556	SLC22A18(novel)	0.82
Chronic kidney disease	rs163160	rs233437	chr11	2794851	active enhancer	0.998844	CDKN1C(novel)	0.82
Chronic kidney disease	rs163160	rs56200206	chr11	2780352	active enhancer	0.0123587	CHRNA10(novel)	0.82
Chronic kidney disease	rs163160	rs63934	chr11	2789062	active enhancer	0.998844	CDKN1C(novel)	0.82
Chronic kidney disease	rs163160	rs233438	chr11	2794392	active enhancer	6.23e-05	IFITM10(novel)	0.82
Chronic kidney disease	rs163160	rs231890	chr11	2776059	active enhancer	0.11448	CDKN1C(novel)	0.82
Chronic kidney disease	rs163160	rs163160	chr11	2789955	active enhancer	0.0121885	CTSD(novel)	0.82
Chronic kidney disease	rs163160	rs163152	chr11	2794348	active enhancer	0.730556	SLC22A18AS(novel)	0.82
Chronic kidney disease	rs163160	rs163152	chr11	2794348	active enhancer	6.23e-05	IFITM10(novel)	0.82
Chronic kidney disease	rs163160	rs163152	chr11	2794348	active enhancer	0.730556	SLC22A18(novel)	0.82
Chronic kidney disease	rs163160	rs463535	chr11	2781670	active enhancer	8.54e-07	PHLDA2(novel)	0.82
Chronic kidney disease	rs163160	rs163160	chr11	2789955	active enhancer	1.04e-07	PHLDA2(novel)	0.82
Chronic kidney disease	rs163160	rs163160	chr11	2789955	active enhancer	0.730556	SLC22A18AS(novel)	0.82
Chronic kidney disease	rs163160	rs233438	chr11	2794392	active enhancer	0.0121885	CTSD(novel)	0.82
Chronic kidney disease	rs163160	rs233437	chr11	2794851	active enhancer	0.0105854	TSPAN4(novel)	0.82
Chronic kidney disease	rs163160	rs63934	chr11	2789062	active enhancer	0.0121885	CTSD(novel)	0.82
Chronic kidney disease	rs163160	rs56200206	chr11	2780352	active enhancer	8.54e-07	PHLDA2(novel)	0.82
Chronic kidney disease	rs163160	rs233437	chr11	2794851	active enhancer	1.04e-07	PHLDA2(novel)	0.82
Chronic kidney disease	rs163160	rs163160	chr11	2789955	active enhancer	0.730556	SLC22A18(novel)	0.82
Chronic kidney disease	rs163160	rs163152	chr11	2794348	active enhancer	0.0121885	CTSD(novel)	0.82
Chronic kidney disease	rs163160	rs233436	chr11	2794902	active enhancer	1.04e-07	PHLDA2(novel)	0.82
Chronic kidney disease	rs163160	rs63934	chr11	2789062	active enhancer	1.04e-07	PHLDA2(novel)	0.82
Chronic kidney disease	rs163160	rs63934	chr11	2789062	active enhancer	0.730556	SLC22A18AS(novel)	0.82
Chronic kidney disease	rs163160	rs163160	chr11	2789955	active enhancer	0.0105854	TSPAN4(novel)	0.82
Chronic kidney disease	rs163160	rs231890	chr11	2776059	active enhancer	0.0105177	CRACR2B(novel)	0.82
Chronic kidney disease	rs163160	rs548566	chr11	2782648	active enhancer	0.0175712	ZNF195(novel)	0.82
Chronic kidney disease	rs163160	rs163160	chr11	2789955	active enhancer	0.0105854	POLR2L(novel)	0.82
Chronic kidney disease	rs163160	rs231890	chr11	2776059	active enhancer	4.33e-07	PHLDA2(novel)	0.82
Chronic kidney disease	rs163160	rs233438	chr11	2794392	active enhancer	1.04e-07	PHLDA2(novel)	0.82
Chronic kidney disease	rs163160	rs233437	chr11	2794851	active enhancer	6.23e-05	IFITM10(novel)	0.82
Chronic kidney disease	rs163160	rs233437	chr11	2794851	active enhancer	0.0105854	POLR2L(novel)	0.82
Chronic kidney disease	rs163160	rs63934	chr11	2789062	active enhancer	0.0105854	TSPAN4(novel)	0.82
Chronic kidney disease	rs163160	rs6578296	chr11	2779970	active enhancer	0.0123587	CHRNA10(novel)	0.82
Chronic kidney disease	rs163160	rs233436	chr11	2794902	active enhancer	0.0105854	POLR2L(novel)	0.82
Chronic kidney disease	rs163160	rs233436	chr11	2794902	active enhancer	6.23e-05	IFITM10(novel)	0.82
Chronic kidney disease	rs163160	rs56200206	chr11	2780352	active enhancer	0.0175712	ZNF195(novel)	0.82
Chronic kidney disease	rs163160	rs163152	chr11	2794348	active enhancer	1.04e-07	PHLDA2(novel)	0.82
Chronic kidney disease	rs163160	rs63934	chr11	2789062	active enhancer	6.23e-05	IFITM10(novel)	0.82
Chronic kidney disease	rs163160	rs233436	chr11	2794902	active enhancer	0.730556	SLC22A18AS(novel)	0.82
Chronic kidney disease	rs163160	rs63934	chr11	2789062	active enhancer	0.0105854	POLR2L(novel)	0.82
Chronic kidney disease	rs163160	rs233438	chr11	2794392	active enhancer	0.0105854	POLR2L(novel)	0.82
Chronic kidney disease	rs163160	rs6578296	chr11	2779970	active enhancer	8.54e-07	PHLDA2(novel)	0.82
Chronic kidney disease	rs163160	rs233437	chr11	2794851	active enhancer	0.730556	SLC22A18AS(novel)	0.82
Chronic kidney disease	rs163160	rs163152	chr11	2794348	active enhancer	0.0105854	POLR2L(novel)	0.82
Chronic kidney disease	rs163160	rs233438	chr11	2794392	active enhancer	0.730556	SLC22A18AS(novel)	0.82
Chronic kidney disease	rs163160	rs231890	chr11	2776059	active enhancer	0.2934	SLC22A18AS(novel)	0.82
Chronic kidney disease	rs163160	rs231890	chr11	2776059	active enhancer	0.0677029	NAP1L4(novel)	0.82
Chronic kidney disease	rs163160	rs6578296	chr11	2779970	active enhancer	0.0175712	ZNF195(novel)	0.82
Chronic kidney disease	rs163160	rs233436	chr11	2794902	active enhancer	0.0105854	TSPAN4(novel)	0.82
Chronic kidney disease	rs163160	rs231890	chr11	2776059	active enhancer	0.0105177	CD151(novel)	0.82
Chronic kidney disease	rs163160	rs233436	chr11	2794902	active enhancer	0.0121885	CTSD(novel)	0.82
Chronic kidney disease	rs163160	rs463535	chr11	2781670	active enhancer	0.0175712	ZNF195(novel)	0.82
Chronic kidney disease	rs163160	rs163160	chr11	2789955	active enhancer	6.23e-05	IFITM10(novel)	0.82
Chronic kidney disease	rs163160	rs233438	chr11	2794392	active enhancer	0.730556	SLC22A18(novel)	0.82
Chronic kidney disease	rs163160	rs231890	chr11	2776059	active enhancer	0.2934	SLC22A18(novel)	0.82
Diabetic kidney disease	rs1677894	rs2619071	chr12	78336122	active enhancer	3.73e-05	PAWR(novel)	NR
Diabetic kidney disease	rs1677894	rs2731433	chr12	78333819	active enhancer	3.73e-05	PAWR(novel)	NR
Diabetic kidney disease	rs1677894	rs1731740	chr12	78334053	active enhancer	3.73e-05	PAWR(novel)	NR
Diabetic kidney disease	rs1677894	rs2464134	chr12	78342378	active enhancer	3.73e-05	PAWR(novel)	NR
Diabetic kidney disease	rs1677894	rs11107504	chr12	78336732	active enhancer	3.73e-05	PAWR(novel)	NR
Diabetic kidney disease	rs1677894	rs11107753	chr12	78390520	active enhancer	0.010773	PAWR(novel)	NR
Diabetic kidney disease	rs1677894	rs1677892	chr12	78338522	active enhancer	3.73e-05	PAWR(novel)	NR
Diabetic kidney disease	rs1677894	rs1677894	chr12	78337936	active enhancer	3.73e-05	PAWR(novel)	NR
Diabetic kidney disease	rs1677894	rs2619072	chr12	78340618	active enhancer	3.73e-05	PAWR(novel)	NR
Diabetic kidney disease	rs1677894	rs1731712	chr12	78341996	active enhancer	3.73e-05	PAWR(novel)	NR
Diabetic kidney disease	rs1677894	rs1270773	chr12	78332786	active enhancer	3.73e-05	PAWR(novel)	NR
IgA nephropathy	rs17019602	rs6583040	chr1	108210162	active enhancer	1.73e-06	SLC25A24(novel)	0.19
IgA nephropathy	rs17019602	rs200129742	chr1	108194164	active enhancer	0.740797	VAV3(novel)	0.19
IgA nephropathy	rs17019602	rs6583040	chr1	108210162	active enhancer	0	VAV3(novel)	0.19
IgA nephropathy	rs17019602	rs200129742	chr1	108194164	active enhancer	0.0121224	HENMT1(novel)	0.19
IgA nephropathy	rs17019602	rs7516959	chr1	108193572	active enhancer	0.023144	NTNG1(novel)	0.19
IgA nephropathy	rs17019602	rs7516959	chr1	108193572	active enhancer	0.740797	VAV3(novel)	0.19
IgA nephropathy	rs17019602	rs6583040	chr1	108210162	active enhancer	0.000267718	NTNG1(novel)	0.19
IgA nephropathy	rs17019602	rs6583040	chr1	108210162	active enhancer	0.00017552	PRMT6(novel)	0.19
IgA nephropathy	rs17019602	rs17019602	chr1	108188858	active enhancer	0.0121224	HENMT1(novel)	0.19
IgA nephropathy	rs17019602	rs17019602	chr1	108188858	active enhancer	0.023144	NTNG1(novel)	0.19
IgA nephropathy	rs17019602	rs7516959	chr1	108193572	active enhancer	0.0121224	HENMT1(novel)	0.19
IgA nephropathy	rs17019602	rs17019602	chr1	108188858	active enhancer	0.740797	VAV3(novel)	0.19
IgA nephropathy	rs17019602	rs200129742	chr1	108194164	active enhancer	0.023144	NTNG1(novel)	0.19
IgA nephropathy	rs17019602	rs6583040	chr1	108210162	active enhancer	1.73e-06	SLC25A24(novel)	0.19
IgA nephropathy	rs17019602	rs200129742	chr1	108194164	active enhancer	0.740797	VAV3(novel)	0.19
IgA nephropathy	rs17019602	rs6583040	chr1	108210162	active enhancer	0	VAV3(novel)	0.19
IgA nephropathy	rs17019602	rs200129742	chr1	108194164	active enhancer	0.0121224	HENMT1(novel)	0.19
IgA nephropathy	rs17019602	rs7516959	chr1	108193572	active enhancer	0.023144	NTNG1(novel)	0.19
IgA nephropathy	rs17019602	rs7516959	chr1	108193572	active enhancer	0.740797	VAV3(novel)	0.19
IgA nephropathy	rs17019602	rs6583040	chr1	108210162	active enhancer	0.000267718	NTNG1(novel)	0.19
IgA nephropathy	rs17019602	rs6583040	chr1	108210162	active enhancer	0.00017552	PRMT6(novel)	0.19
IgA nephropathy	rs17019602	rs17019602	chr1	108188858	active enhancer	0.0121224	HENMT1(novel)	0.19
IgA nephropathy	rs17019602	rs17019602	chr1	108188858	active enhancer	0.023144	NTNG1(novel)	0.19
IgA nephropathy	rs17019602	rs7516959	chr1	108193572	active enhancer	0.0121224	HENMT1(novel)	0.19
IgA nephropathy	rs17019602	rs17019602	chr1	108188858	active enhancer	0.740797	VAV3(novel)	0.19
IgA nephropathy	rs17019602	rs200129742	chr1	108194164	active enhancer	0.023144	NTNG1(novel)	0.19
Chronic kidney disease	rs17216707	rs17216707	chr20	52732362	active enhancer	7.72e-08	BCAS1(PMID:27588450,PMID:26831199)	NR
Chronic kidney disease	rs17216707	rs17216707	chr20	52732362	active enhancer	0	PFDN4(novel)	NR
Chronic kidney disease	rs17216707	rs17216707	chr20	52732362	active enhancer	3.47e-05	ZFP64(novel)	NR
Chronic kidney disease	rs17216707	rs17216707	chr20	52732362	active enhancer	0	ZNF217(novel)	NR
Chronic kidney disease	rs17216707	rs17216707	chr20	52732362	active enhancer	0	CYP24A1(novel)	NR
Chronic kidney disease	rs17216707	rs17216707	chr20	52732362	active enhancer	7.72e-08	BCAS1(PMID:27588450,PMID:26831199)	0.79
Chronic kidney disease	rs17216707	rs17216707	chr20	52732362	active enhancer	0	PFDN4(novel)	0.79
Chronic kidney disease	rs17216707	rs17216707	chr20	52732362	active enhancer	3.47e-05	ZFP64(novel)	0.79
Chronic kidney disease	rs17216707	rs17216707	chr20	52732362	active enhancer	0	ZNF217(novel)	0.79
Chronic kidney disease	rs17216707	rs17216707	chr20	52732362	active enhancer	0	CYP24A1(novel)	0.79
Chronic kidney disease	rs1800615	rs1467513	chr1	15894959	active enhancer	0.0089764	FBLIM1(novel)	0.3
Chronic kidney disease	rs1800615	rs9298	chr1	15897020	active enhancer	0.0089764	FBLIM1(novel)	0.3
Chronic kidney disease	rs1800615	rs1467513	chr1	15894959	active enhancer	0.0310889	C1orf195(novel)	0.3
Chronic kidney disease	rs1800615	rs1467513	chr1	15894959	active enhancer	0.0136126	FBXO42(novel)	0.3
Chronic kidney disease	rs1800615	rs9298	chr1	15897020	active enhancer	0.88851	PLEKHM2(novel)	0.3
Chronic kidney disease	rs1800615	rs9298	chr1	15897020	active enhancer	0.47514	DNAJC16(novel)	0.3
Chronic kidney disease	rs1800615	rs9298	chr1	15897020	active enhancer	0.0136126	FBXO42(novel)	0.3
Chronic kidney disease	rs1800615	rs1467513	chr1	15894959	active enhancer	4.31e-06	TMEM51(novel)	0.3
Chronic kidney disease	rs1800615	rs1467513	chr1	15894959	active enhancer	0.47514	CASP9(novel)	0.3
Chronic kidney disease	rs1800615	rs9298	chr1	15897020	active enhancer	0.998844	DDI2(novel)	0.3
Chronic kidney disease	rs1800615	rs1467513	chr1	15894959	active enhancer	0.47514	DNAJC16(novel)	0.3
Chronic kidney disease	rs1800615	rs9298	chr1	15897020	active enhancer	0.0190766	EFHD2(novel)	0.3
Chronic kidney disease	rs1800615	rs9298	chr1	15897020	active enhancer	0.47514	CASP9(novel)	0.3
Chronic kidney disease	rs1800615	rs1467513	chr1	15894959	active enhancer	0.88851	PLEKHM2(novel)	0.3
Chronic kidney disease	rs1800615	rs1467513	chr1	15894959	active enhancer	0.011179	ATP13A2(novel)	0.3
Chronic kidney disease	rs1800615	rs1467513	chr1	15894959	active enhancer	0.00666034	AGMAT(novel)	0.3
Chronic kidney disease	rs1800615	rs9298	chr1	15897020	active enhancer	0.011179	ATP13A2(novel)	0.3
Chronic kidney disease	rs1800615	rs1467513	chr1	15894959	active enhancer	0.998844	DDI2(novel)	0.3
Chronic kidney disease	rs1800615	rs1467513	chr1	15894959	active enhancer	1.16e-06	EPHA2(novel)	0.3
Chronic kidney disease	rs1800615	rs9298	chr1	15897020	active enhancer	4.31e-06	TMEM51(novel)	0.3
Chronic kidney disease	rs1800615	rs9298	chr1	15897020	active enhancer	0.00666034	AGMAT(novel)	0.3
Chronic kidney disease	rs1800615	rs9298	chr1	15897020	active enhancer	1.16e-06	EPHA2(novel)	0.3
Chronic kidney disease	rs1800615	rs9298	chr1	15897020	active enhancer	0.0310889	C1orf195(novel)	0.3
Chronic kidney disease	rs1800615	rs1467513	chr1	15894959	active enhancer	0.0190766	EFHD2(novel)	0.3
Chronic kidney disease	rs1933182	rs1880670	chr1	109941133	active enhancer	0.000174498	AHCYL1(novel)	0.3
Chronic kidney disease	rs1933182	rs1880670	chr1	109941133	active enhancer	0.998844	PSMA5(novel)	0.3
Chronic kidney disease	rs1933182	rs10858086	chr1	109915075	active enhancer	0.998844	PSMA5(novel)	0.3
Chronic kidney disease	rs1933182	rs3931560	chr1	109966718	active enhancer	0.0186612	STRIP1(novel)	0.3
Chronic kidney disease	rs1933182	rs10858097	chr1	109967324	active enhancer	0.0186612	STRIP1(novel)	0.3
Chronic kidney disease	rs1933182	rs3931560	chr1	109966718	active enhancer	3.28e-06	SARS(novel)	0.3
Chronic kidney disease	rs1933182	rs3931560	chr1	109966718	active enhancer	0.998844	ATXN7L2(novel)	0.3
Chronic kidney disease	rs1933182	rs10858085	chr1	109914983	active enhancer	0.998844	CYB561D1(novel)	0.3
Chronic kidney disease	rs1933182	rs10858097	chr1	109967324	active enhancer	0.998844	SORT1(novel)	0.3
Chronic kidney disease	rs1933182	rs10858085	chr1	109914983	active enhancer	0.998844	PSRC1(novel)	0.3
Chronic kidney disease	rs1933182	rs10858086	chr1	109915075	active enhancer	0.0120442	GNAI3(novel)	0.3
Chronic kidney disease	rs1933182	rs11102981	chr1	109967323	active enhancer	5.87e-06	AMPD2(novel)	0.3
Chronic kidney disease	rs1933182	rs11102981	chr1	109967323	active enhancer	0.0205701	AHCYL1(novel)	0.3
Chronic kidney disease	rs1933182	rs11102981	chr1	109967323	active enhancer	3.28e-06	SARS(novel)	0.3
Chronic kidney disease	rs1933182	rs10858085	chr1	109914983	active enhancer	0.0342717	GSTM3(novel)	0.3
Chronic kidney disease	rs1933182	rs3931560	chr1	109966718	active enhancer	0.000931421	TMEM167B(novel)	0.3
Chronic kidney disease	rs1933182	rs11102981	chr1	109967323	active enhancer	0.998844	ATXN7L2(novel)	0.3
Chronic kidney disease	rs1933182	rs10858085	chr1	109914983	active enhancer	0.998069	SORT1(novel)	0.3
Chronic kidney disease	rs1933182	rs3931560	chr1	109966718	active enhancer	5.87e-06	AMPD2(novel)	0.3
Chronic kidney disease	rs1933182	rs10858085	chr1	109914983	active enhancer	0.0120442	GNAI3(novel)	0.3
Chronic kidney disease	rs1933182	rs3931560	chr1	109966718	active enhancer	0.0205701	AHCYL1(novel)	0.3
Chronic kidney disease	rs1933182	rs10858097	chr1	109967324	active enhancer	3.28e-06	SARS(novel)	0.3
Chronic kidney disease	rs1933182	rs10858097	chr1	109967324	active enhancer	0.0205701	AHCYL1(novel)	0.3
Chronic kidney disease	rs1933182	rs11102981	chr1	109967323	active enhancer	0.0186612	STRIP1(novel)	0.3
Chronic kidney disease	rs1933182	rs10858085	chr1	109914983	active enhancer	0.000162362	AHCYL1(novel)	0.3
Chronic kidney disease	rs1933182	rs10858086	chr1	109915075	active enhancer	0.998069	SORT1(novel)	0.3
Chronic kidney disease	rs1933182	rs10858086	chr1	109915075	active enhancer	0.0342717	GSTM3(novel)	0.3
Chronic kidney disease	rs1933182	rs11102981	chr1	109967323	active enhancer	0.998844	SORT1(novel)	0.3
Chronic kidney disease	rs1933182	rs10858097	chr1	109967324	active enhancer	5.87e-06	AMPD2(novel)	0.3
Chronic kidney disease	rs1933182	rs1880670	chr1	109941133	active enhancer	0.000251343	GPSM2(novel)	0.3
Chronic kidney disease	rs1933182	rs10858097	chr1	109967324	active enhancer	0.998844	ATXN7L2(novel)	0.3
Chronic kidney disease	rs1933182	rs10858097	chr1	109967324	active enhancer	0.000931421	TMEM167B(novel)	0.3
Chronic kidney disease	rs1933182	rs1880670	chr1	109941133	active enhancer	0.274591	GNAI3(novel)	0.3
Chronic kidney disease	rs1933182	rs10858086	chr1	109915075	active enhancer	0.998844	PSRC1(novel)	0.3
Chronic kidney disease	rs1933182	rs10858086	chr1	109915075	active enhancer	0.000162362	AHCYL1(novel)	0.3
Chronic kidney disease	rs1933182	rs11102981	chr1	109967323	active enhancer	0.000931421	TMEM167B(novel)	0.3
Chronic kidney disease	rs1933182	rs10858085	chr1	109914983	active enhancer	0.998844	PSMA5(novel)	0.3
Chronic kidney disease	rs1933182	rs10858086	chr1	109915075	active enhancer	0.998844	CYB561D1(novel)	0.3
Chronic kidney disease	rs1933182	rs3931560	chr1	109966718	active enhancer	0.998844	SORT1(novel)	0.3
Renal function-related traits (BUN)	rs2049805	rs2974929	chr1	155197268	active enhancer	0.0139065	ADAM15(novel)	0.17
Renal function-related traits (BUN)	rs2049805	rs2990220	chr1	155190254	active enhancer	0.0139065	ADAM15(novel)	0.17
Renal function-related traits (BUN)	rs2049805	rs2049805	chr1	155194980	active enhancer	8.98e-07	SHC1(novel)	0.17
Renal function-related traits (BUN)	rs2049805	rs2974931	chr1	155195215	active enhancer	8.98e-07	SHC1(novel)	0.17
Renal function-related traits (BUN)	rs2049805	rs497829	chr1	155193532	active enhancer	0.226446	EFNA4(novel)	0.17
Renal function-related traits (BUN)	rs2049805	rs2990220	chr1	155190254	active enhancer	0.0019384	GBA(novel)	0.17
Renal function-related traits (BUN)	rs2049805	rs2990245	chr1	155197462	active enhancer	8.98e-07	SHC1(novel)	0.17
Renal function-related traits (BUN)	rs2049805	rs4072037	chr1	155162067	active enhancer	2.56e-06	CKS1B(novel)	0.17
Renal function-related traits (BUN)	rs2049805	rs2974929	chr1	155197268	active enhancer	8.98e-07	SHC1(novel)	0.17
Renal function-related traits (BUN)	rs2049805	rs4072037	chr1	155162067	active enhancer	0.072525	PBXIP1(novel)	0.17
Renal function-related traits (BUN)	rs2049805	rs2049805	chr1	155194980	active enhancer	0	MTX1(novel)	0.17
Renal function-related traits (BUN)	rs2049805	rs2974931	chr1	155195215	active enhancer	0	MTX1(novel)	0.17
Renal function-related traits (BUN)	rs2049805	rs2990220	chr1	155190254	active enhancer	8.98e-07	CKS1B(novel)	0.17
Renal function-related traits (BUN)	rs2049805	rs497829	chr1	155193532	active enhancer	0.0115391	CREB3L4(novel)	0.17
Renal function-related traits (BUN)	rs2049805	rs497829	chr1	155193532	active enhancer	8.98e-07	SHC1(novel)	0.17
Renal function-related traits (BUN)	rs2049805	rs497829	chr1	155193532	active enhancer	0.00336653	FLAD1(novel)	0.17
Renal function-related traits (BUN)	rs2049805	rs2049805	chr1	155194980	active enhancer	0.00336653	FLAD1(novel)	0.17
Renal function-related traits (BUN)	rs2049805	rs2974931	chr1	155195215	active enhancer	0.00336653	FLAD1(novel)	0.17
Renal function-related traits (BUN)	rs2049805	rs2974929	chr1	155197268	active enhancer	0.00336653	FLAD1(novel)	0.17
Renal function-related traits (BUN)	rs2049805	rs2990245	chr1	155197462	active enhancer	0.00336653	FLAD1(novel)	0.17
Renal function-related traits (BUN)	rs2049805	rs4072037	chr1	155162067	active enhancer	0.104967	LENEP(novel)	0.17
Renal function-related traits (BUN)	rs2049805	rs4072037	chr1	155162067	active enhancer	0.00938441	ZBTB7B(novel)	0.17
Renal function-related traits (BUN)	rs2049805	rs2990220	chr1	155190254	active enhancer	0.0115391	SLC39A1(novel)	0.17
Renal function-related traits (BUN)	rs2049805	rs497829	chr1	155193532	active enhancer	0.0115391	SLC39A1(novel)	0.17
Renal function-related traits (BUN)	rs2049805	rs2049805	chr1	155194980	active enhancer	0.0115391	SLC39A1(novel)	0.17
Renal function-related traits (BUN)	rs2049805	rs2974929	chr1	155197268	active enhancer	0	MTX1(novel)	0.17
Renal function-related traits (BUN)	rs2049805	rs2990245	chr1	155197462	active enhancer	8.98e-07	CKS1B(novel)	0.17
Renal function-related traits (BUN)	rs2049805	rs2990220	chr1	155190254	active enhancer	0.00336653	FLAD1(novel)	0.17
Renal function-related traits (BUN)	rs2049805	rs2990220	chr1	155190254	active enhancer	0.0115391	CREB3L4(novel)	0.17
Renal function-related traits (BUN)	rs2049805	rs2974931	chr1	155195215	active enhancer	0.998844	CLK2(novel)	0.17
Renal function-related traits (BUN)	rs2049805	rs2974929	chr1	155197268	active enhancer	0.998844	CLK2(novel)	0.17
Renal function-related traits (BUN)	rs2049805	rs2990245	chr1	155197462	active enhancer	0.998844	CLK2(novel)	0.17
Renal function-related traits (BUN)	rs2049805	rs4072037	chr1	155162067	active enhancer	0.998844	HCN3(novel)	0.17
Renal function-related traits (BUN)	rs2049805	rs4072037	chr1	155162067	active enhancer	0.59933	FDPS(novel)	0.17
Renal function-related traits (BUN)	rs2049805	rs2990220	chr1	155190254	active enhancer	0.031777	FDPS(novel)	0.17
Renal function-related traits (BUN)	rs2049805	rs497829	chr1	155193532	active enhancer	0.031777	FDPS(novel)	0.17
Renal function-related traits (BUN)	rs2049805	rs2049805	chr1	155194980	active enhancer	0.0116672	JTB(novel)	0.17
Renal function-related traits (BUN)	rs2049805	rs2974931	chr1	155195215	active enhancer	0.0116672	JTB(novel)	0.17
Renal function-related traits (BUN)	rs2049805	rs2974931	chr1	155195215	active enhancer	0.0115391	SLC39A1(novel)	0.17
Renal function-related traits (BUN)	rs2049805	rs2974929	chr1	155197268	active enhancer	0.0796467	ZBTB7B(novel)	0.17
Renal function-related traits (BUN)	rs2049805	rs2990245	chr1	155197462	active enhancer	0.0796467	ZBTB7B(novel)	0.17
Renal function-related traits (BUN)	rs2049805	rs2990220	chr1	155190254	active enhancer	8.98e-07	SHC1(novel)	0.17
Renal function-related traits (BUN)	rs2049805	rs4072037	chr1	155162067	active enhancer	4.92e-08	THBS3(novel)	0.17
Renal function-related traits (BUN)	rs2049805	rs4072037	chr1	155162067	active enhancer	4.92e-08	MTX1(novel)	0.17
Renal function-related traits (BUN)	rs2049805	rs4072037	chr1	155162067	active enhancer	0.649204	GBA(novel)	0.17
Renal function-related traits (BUN)	rs2049805	rs2049805	chr1	155194980	active enhancer	0.947404	EFNA1(novel)	0.17
Renal function-related traits (BUN)	rs2049805	rs2974931	chr1	155195215	active enhancer	0.947404	EFNA1(novel)	0.17
Renal function-related traits (BUN)	rs2049805	rs497829	chr1	155193532	active enhancer	0.0019384	GBA(novel)	0.17
Renal function-related traits (BUN)	rs2049805	rs2049805	chr1	155194980	active enhancer	0.0019384	GBA(novel)	0.17
Renal function-related traits (BUN)	rs2049805	rs2974931	chr1	155195215	active enhancer	0.0019384	GBA(novel)	0.17
Renal function-related traits (BUN)	rs2049805	rs2974929	chr1	155197268	active enhancer	0.0019384	GBA(novel)	0.17
Renal function-related traits (BUN)	rs2049805	rs2990245	chr1	155197462	active enhancer	0.0019384	GBA(novel)	0.17
Renal function-related traits (BUN)	rs2049805	rs4072037	chr1	155162067	active enhancer	0.998844	FAM189B(novel)	0.17
Renal function-related traits (BUN)	rs2049805	rs2974931	chr1	155195215	active enhancer	0.0109723	S100A2(novel)	0.17
Renal function-related traits (BUN)	rs2049805	rs2974929	chr1	155197268	active enhancer	0.0109723	S100A2(novel)	0.17
Renal function-related traits (BUN)	rs2049805	rs2990245	chr1	155197462	active enhancer	0.0109723	S100A2(novel)	0.17
Renal function-related traits (BUN)	rs2049805	rs2990220	chr1	155190254	active enhancer	0.0111762	INTS3(novel)	0.17
Renal function-related traits (BUN)	rs2049805	rs497829	chr1	155193532	active enhancer	0.0111762	INTS3(novel)	0.17
Renal function-related traits (BUN)	rs2049805	rs2049805	chr1	155194980	active enhancer	0.0111762	INTS3(novel)	0.17
Renal function-related traits (BUN)	rs2049805	rs2974931	chr1	155195215	active enhancer	0.0111762	INTS3(novel)	0.17
Renal function-related traits (BUN)	rs2049805	rs2974929	chr1	155197268	active enhancer	0.0111762	INTS3(novel)	0.17
Renal function-related traits (BUN)	rs2049805	rs2990245	chr1	155197462	active enhancer	0.0111762	INTS3(novel)	0.17
Renal function-related traits (BUN)	rs2049805	rs2049805	chr1	155194980	active enhancer	0.970245	SCAMP3(novel)	0.17
Renal function-related traits (BUN)	rs2049805	rs2974931	chr1	155195215	active enhancer	0.970245	SCAMP3(novel)	0.17
Renal function-related traits (BUN)	rs2049805	rs2974929	chr1	155197268	active enhancer	0.970245	SCAMP3(novel)	0.17
Renal function-related traits (BUN)	rs2049805	rs2990245	chr1	155197462	active enhancer	0.970245	SCAMP3(novel)	0.17
Renal function-related traits (BUN)	rs2049805	rs2990220	chr1	155190254	active enhancer	0.998844	CLK2(novel)	0.17
Renal function-related traits (BUN)	rs2049805	rs497829	chr1	155193532	active enhancer	0.998844	CLK2(novel)	0.17
Renal function-related traits (BUN)	rs2049805	rs2049805	chr1	155194980	active enhancer	0.998844	CLK2(novel)	0.17
Renal function-related traits (BUN)	rs2049805	rs2990245	chr1	155197462	active enhancer	2.08e-08	KRTCAP2(novel)	0.17
Renal function-related traits (BUN)	rs2049805	rs4072037	chr1	155162067	active enhancer	1.52e-05	TRIM46(novel)	0.17
Renal function-related traits (BUN)	rs2049805	rs2990220	chr1	155190254	active enhancer	2.08e-08	TRIM46(novel)	0.17
Renal function-related traits (BUN)	rs2049805	rs497829	chr1	155193532	active enhancer	2.08e-08	TRIM46(novel)	0.17
Renal function-related traits (BUN)	rs2049805	rs2049805	chr1	155194980	active enhancer	2.08e-08	TRIM46(novel)	0.17
Renal function-related traits (BUN)	rs2049805	rs2974931	chr1	155195215	active enhancer	2.08e-08	TRIM46(novel)	0.17
Renal function-related traits (BUN)	rs2049805	rs2974929	chr1	155197268	active enhancer	2.08e-08	TRIM46(novel)	0.17
Renal function-related traits (BUN)	rs2049805	rs2049805	chr1	155194980	active enhancer	0.031777	FDPS(novel)	0.17
Renal function-related traits (BUN)	rs2049805	rs2974931	chr1	155195215	active enhancer	0.031777	FDPS(novel)	0.17
Renal function-related traits (BUN)	rs2049805	rs2974929	chr1	155197268	active enhancer	0.0116672	JTB(novel)	0.17
Renal function-related traits (BUN)	rs2049805	rs2990245	chr1	155197462	active enhancer	0.0116672	JTB(novel)	0.17
Renal function-related traits (BUN)	rs2049805	rs4072037	chr1	155162067	active enhancer	0.00355266	PYGO2(novel)	0.17
Renal function-related traits (BUN)	rs2049805	rs4072037	chr1	155162067	active enhancer	0.00355266	LOC101928120(novel)	0.17
Renal function-related traits (BUN)	rs2049805	rs4072037	chr1	155162067	active enhancer	2.56e-06	SHC1(novel)	0.17
Renal function-related traits (BUN)	rs2049805	rs2990220	chr1	155190254	active enhancer	0.947404	EFNA1(novel)	0.17
Renal function-related traits (BUN)	rs2049805	rs497829	chr1	155193532	active enhancer	0.947404	EFNA1(novel)	0.17
Renal function-related traits (BUN)	rs2049805	rs2049805	chr1	155194980	active enhancer	0	THBS3(novel)	0.17
Renal function-related traits (BUN)	rs2049805	rs2974931	chr1	155195215	active enhancer	0	THBS3(novel)	0.17
Renal function-related traits (BUN)	rs2049805	rs2974929	chr1	155197268	active enhancer	0.947404	EFNA1(novel)	0.17
Renal function-related traits (BUN)	rs2049805	rs2990245	chr1	155197462	active enhancer	0.947404	EFNA1(novel)	0.17
Renal function-related traits (BUN)	rs2049805	rs4072037	chr1	155162067	active enhancer	0.244302	SLC50A1(novel)	0.17
Renal function-related traits (BUN)	rs2049805	rs2990220	chr1	155190254	active enhancer	0.166735	SLC50A1(novel)	0.17
Renal function-related traits (BUN)	rs2049805	rs497829	chr1	155193532	active enhancer	0.166735	SLC50A1(novel)	0.17
Renal function-related traits (BUN)	rs2049805	rs2049805	chr1	155194980	active enhancer	0.166735	SLC50A1(novel)	0.17
Renal function-related traits (BUN)	rs2049805	rs2990220	chr1	155190254	active enhancer	0.998844	FAM189B(novel)	0.17
Renal function-related traits (BUN)	rs2049805	rs497829	chr1	155193532	active enhancer	0.998844	FAM189B(novel)	0.17
Renal function-related traits (BUN)	rs2049805	rs2049805	chr1	155194980	active enhancer	0.998844	FAM189B(novel)	0.17
Renal function-related traits (BUN)	rs2049805	rs2974931	chr1	155195215	active enhancer	0.998844	FAM189B(novel)	0.17
Renal function-related traits (BUN)	rs2049805	rs2974929	chr1	155197268	active enhancer	0.998844	FAM189B(novel)	0.17
Renal function-related traits (BUN)	rs2049805	rs2990245	chr1	155197462	active enhancer	0.998844	FAM189B(novel)	0.17
Renal function-related traits (BUN)	rs2049805	rs4072037	chr1	155162067	active enhancer	0.998844	SCAMP3(novel)	0.17
Renal function-related traits (BUN)	rs2049805	rs2974929	chr1	155197268	active enhancer	0.0115391	CREB3L4(novel)	0.17
Renal function-related traits (BUN)	rs2049805	rs2049805	chr1	155194980	active enhancer	8.98e-07	CKS1B(novel)	0.17
Renal function-related traits (BUN)	rs2049805	rs497829	chr1	155193532	active enhancer	8.98e-07	CKS1B(novel)	0.17
Renal function-related traits (BUN)	rs2049805	rs2990245	chr1	155197462	active enhancer	0.0115391	CREB3L4(novel)	0.17
Renal function-related traits (BUN)	rs2049805	rs2990245	chr1	155197462	active enhancer	0	MTX1(novel)	0.17
Renal function-related traits (BUN)	rs2049805	rs2974931	chr1	155195215	active enhancer	0.0115391	CREB3L4(novel)	0.17
Renal function-related traits (BUN)	rs2049805	rs2974929	chr1	155197268	active enhancer	8.98e-07	CKS1B(novel)	0.17
Renal function-related traits (BUN)	rs2049805	rs2990220	chr1	155190254	active enhancer	0.0796467	ZBTB7B(novel)	0.17
Renal function-related traits (BUN)	rs2049805	rs2990220	chr1	155190254	active enhancer	0.0116672	JTB(novel)	0.17
Renal function-related traits (BUN)	rs2049805	rs497829	chr1	155193532	active enhancer	0.0116672	JTB(novel)	0.17
Renal function-related traits (BUN)	rs2049805	rs497829	chr1	155193532	active enhancer	0.0139065	ADAM15(novel)	0.17
Renal function-related traits (BUN)	rs2049805	rs2049805	chr1	155194980	active enhancer	0.0139065	ADAM15(novel)	0.17
Renal function-related traits (BUN)	rs2049805	rs497829	chr1	155193532	active enhancer	0.0796467	ZBTB7B(novel)	0.17
Renal function-related traits (BUN)	rs2049805	rs2974931	chr1	155195215	active enhancer	8.98e-07	CKS1B(novel)	0.17
Renal function-related traits (BUN)	rs2049805	rs2990245	chr1	155197462	active enhancer	0.0139065	ADAM15(novel)	0.17
Renal function-related traits (BUN)	rs2049805	rs4072037	chr1	155162067	active enhancer	0.998844	EFNA4(novel)	0.17
Renal function-related traits (BUN)	rs2049805	rs2974931	chr1	155195215	active enhancer	0.0139065	ADAM15(novel)	0.17
Renal function-related traits (BUN)	rs2049805	rs2049805	chr1	155194980	active enhancer	0.0115391	CREB3L4(novel)	0.17
Renal function-related traits (BUN)	rs2049805	rs2049805	chr1	155194980	active enhancer	0.0796467	ZBTB7B(novel)	0.17
Renal function-related traits (BUN)	rs2049805	rs2974931	chr1	155195215	active enhancer	0.0796467	ZBTB7B(novel)	0.17
Renal function-related traits (BUN)	rs2049805	rs2990220	chr1	155190254	active enhancer	0.226446	EFNA4(novel)	0.17
Renal function-related traits (BUN)	rs2049805	rs2990245	chr1	155197462	active enhancer	0.226446	EFNA4(novel)	0.17
Renal function-related traits (BUN)	rs2049805	rs2990220	chr1	155190254	active enhancer	0.00098008	ASH1L(novel)	0.17
Renal function-related traits (BUN)	rs2049805	rs497829	chr1	155193532	active enhancer	0.00098008	ASH1L(novel)	0.17
Renal function-related traits (BUN)	rs2049805	rs2049805	chr1	155194980	active enhancer	0.00098008	ASH1L(novel)	0.17
Renal function-related traits (BUN)	rs2049805	rs2974931	chr1	155195215	active enhancer	0.00098008	ASH1L(novel)	0.17
Renal function-related traits (BUN)	rs2049805	rs2974929	chr1	155197268	active enhancer	0.00098008	ASH1L(novel)	0.17
Renal function-related traits (BUN)	rs2049805	rs2990245	chr1	155197462	active enhancer	0.00098008	ASH1L(novel)	0.17
Renal function-related traits (BUN)	rs2049805	rs2990220	chr1	155190254	active enhancer	2.2e-07	LMNA(novel)	0.17
Renal function-related traits (BUN)	rs2049805	rs2990220	chr1	155190254	active enhancer	0	MTX1(novel)	0.17
Renal function-related traits (BUN)	rs2049805	rs497829	chr1	155193532	active enhancer	0	MTX1(novel)	0.17
Renal function-related traits (BUN)	rs2049805	rs2990220	chr1	155190254	active enhancer	0.0109723	S100A2(novel)	0.17
Renal function-related traits (BUN)	rs2049805	rs497829	chr1	155193532	active enhancer	0.0109723	S100A2(novel)	0.17
Renal function-related traits (BUN)	rs2049805	rs2049805	chr1	155194980	active enhancer	0.0109723	S100A2(novel)	0.17
Renal function-related traits (BUN)	rs2049805	rs4072037	chr1	155162067	active enhancer	3.25e-10	ASH1L(novel)	0.17
Renal function-related traits (BUN)	rs2049805	rs2990245	chr1	155197462	active enhancer	0.0115391	SLC39A1(novel)	0.17
Renal function-related traits (BUN)	rs2049805	rs2990220	chr1	155190254	active enhancer	0.465717	RUSC1(novel)	0.17
Renal function-related traits (BUN)	rs2049805	rs2974929	chr1	155197268	active enhancer	0	MUC1(novel)	0.17
Renal function-related traits (BUN)	rs2049805	rs2990245	chr1	155197462	active enhancer	0	MUC1(novel)	0.17
Renal function-related traits (BUN)	rs2049805	rs2990220	chr1	155190254	active enhancer	0	THBS3(novel)	0.17
Renal function-related traits (BUN)	rs2049805	rs497829	chr1	155193532	active enhancer	0	THBS3(novel)	0.17
Renal function-related traits (BUN)	rs2049805	rs2990245	chr1	155197462	active enhancer	0.465717	RUSC1(novel)	0.17
Renal function-related traits (BUN)	rs2049805	rs497829	chr1	155193532	active enhancer	2.2e-07	LMNA(novel)	0.17
Renal function-related traits (BUN)	rs2049805	rs2049805	chr1	155194980	active enhancer	2.2e-07	LMNA(novel)	0.17
Renal function-related traits (BUN)	rs2049805	rs2974931	chr1	155195215	active enhancer	2.2e-07	LMNA(novel)	0.17
Renal function-related traits (BUN)	rs2049805	rs2974929	chr1	155197268	active enhancer	2.2e-07	LMNA(novel)	0.17
Renal function-related traits (BUN)	rs2049805	rs2990245	chr1	155197462	active enhancer	2.2e-07	LMNA(novel)	0.17
Renal function-related traits (BUN)	rs2049805	rs2974929	chr1	155197268	active enhancer	0.0115391	SLC39A1(novel)	0.17
Renal function-related traits (BUN)	rs2049805	rs4072037	chr1	155162067	active enhancer	0.0922661	RUSC1(novel)	0.17
Renal function-related traits (BUN)	rs2049805	rs2974931	chr1	155195215	active enhancer	0.166735	SLC50A1(novel)	0.17
Renal function-related traits (BUN)	rs2049805	rs2974929	chr1	155197268	active enhancer	0.166735	SLC50A1(novel)	0.17
Renal function-related traits (BUN)	rs2049805	rs2990245	chr1	155197462	active enhancer	0.166735	SLC50A1(novel)	0.17
Renal function-related traits (BUN)	rs2049805	rs4072037	chr1	155162067	active enhancer	0.244302	DPM3(novel)	0.17
Renal function-related traits (BUN)	rs2049805	rs2990220	chr1	155190254	active enhancer	0.166735	DPM3(novel)	0.17
Renal function-related traits (BUN)	rs2049805	rs497829	chr1	155193532	active enhancer	0.166735	DPM3(novel)	0.17
Renal function-related traits (BUN)	rs2049805	rs2990220	chr1	155190254	active enhancer	0.0163913	RIT1(novel)	0.17
Renal function-related traits (BUN)	rs2049805	rs497829	chr1	155193532	active enhancer	0.0163913	RIT1(novel)	0.17
Renal function-related traits (BUN)	rs2049805	rs2049805	chr1	155194980	active enhancer	0.0163913	RIT1(novel)	0.17
Renal function-related traits (BUN)	rs2049805	rs2974931	chr1	155195215	active enhancer	0.0163913	RIT1(novel)	0.17
Renal function-related traits (BUN)	rs2049805	rs2974929	chr1	155197268	active enhancer	0.031777	FDPS(novel)	0.17
Renal function-related traits (BUN)	rs2049805	rs2990245	chr1	155197462	active enhancer	0.031777	FDPS(novel)	0.17
Renal function-related traits (BUN)	rs2049805	rs4072037	chr1	155162067	active enhancer	0.0145356	KIAA0907(novel)	0.17
Renal function-related traits (BUN)	rs2049805	rs2049805	chr1	155194980	active enhancer	0	MUC1(novel)	0.17
Renal function-related traits (BUN)	rs2049805	rs2974931	chr1	155195215	active enhancer	0	MUC1(novel)	0.17
Renal function-related traits (BUN)	rs2049805	rs2049805	chr1	155194980	active enhancer	0.166735	DPM3(novel)	0.17
Renal function-related traits (BUN)	rs2049805	rs2974931	chr1	155195215	active enhancer	0.166735	DPM3(novel)	0.17
Renal function-related traits (BUN)	rs2049805	rs2974929	chr1	155197268	active enhancer	0.166735	DPM3(novel)	0.17
Renal function-related traits (BUN)	rs2049805	rs2974929	chr1	155197268	active enhancer	0.0163913	RIT1(novel)	0.17
Renal function-related traits (BUN)	rs2049805	rs2990245	chr1	155197462	active enhancer	0.0163913	RIT1(novel)	0.17
Renal function-related traits (BUN)	rs2049805	rs497829	chr1	155193532	active enhancer	0	MUC1(novel)	0.17
Renal function-related traits (BUN)	rs2049805	rs2990245	chr1	155197462	active enhancer	0.166735	DPM3(novel)	0.17
Renal function-related traits (BUN)	rs2049805	rs4072037	chr1	155162067	active enhancer	1.52e-05	KRTCAP2(novel)	0.17
Renal function-related traits (BUN)	rs2049805	rs2990220	chr1	155190254	active enhancer	2.08e-08	KRTCAP2(novel)	0.17
Renal function-related traits (BUN)	rs2049805	rs497829	chr1	155193532	active enhancer	2.08e-08	KRTCAP2(novel)	0.17
Renal function-related traits (BUN)	rs2049805	rs2049805	chr1	155194980	active enhancer	2.08e-08	KRTCAP2(novel)	0.17
Renal function-related traits (BUN)	rs2049805	rs2974931	chr1	155195215	active enhancer	2.08e-08	KRTCAP2(novel)	0.17
Renal function-related traits (BUN)	rs2049805	rs2974929	chr1	155197268	active enhancer	2.08e-08	KRTCAP2(novel)	0.17
Renal function-related traits (BUN)	rs2049805	rs4072037	chr1	155162067	active enhancer	0.998844	EFNA1(novel)	0.17
Renal function-related traits (BUN)	rs2049805	rs497829	chr1	155193532	active enhancer	0.465717	RUSC1(novel)	0.17
Renal function-related traits (BUN)	rs2049805	rs2049805	chr1	155194980	active enhancer	0.465717	RUSC1(novel)	0.17
Renal function-related traits (BUN)	rs2049805	rs2974931	chr1	155195215	active enhancer	0.465717	RUSC1(novel)	0.17
Renal function-related traits (BUN)	rs2049805	rs2990220	chr1	155190254	active enhancer	0.970245	SCAMP3(novel)	0.17
Renal function-related traits (BUN)	rs2049805	rs497829	chr1	155193532	active enhancer	0.970245	SCAMP3(novel)	0.17
Renal function-related traits (BUN)	rs2049805	rs2990245	chr1	155197462	active enhancer	0	THBS3(novel)	0.17
Renal function-related traits (BUN)	rs2049805	rs2990245	chr1	155197462	active enhancer	2.08e-08	TRIM46(novel)	0.17
Renal function-related traits (BUN)	rs2049805	rs2990220	chr1	155190254	active enhancer	0	MUC1(novel)	0.17
Renal function-related traits (BUN)	rs2049805	rs2049805	chr1	155194980	active enhancer	0.226446	EFNA4(novel)	0.17
Renal function-related traits (BUN)	rs2049805	rs2974931	chr1	155195215	active enhancer	0.226446	EFNA4(novel)	0.17
Renal function-related traits (BUN)	rs2049805	rs2974929	chr1	155197268	active enhancer	0.226446	EFNA4(novel)	0.17
Renal function-related traits (BUN)	rs2049805	rs2974929	chr1	155197268	active enhancer	0.465717	RUSC1(novel)	0.17
Renal function-related traits (BUN)	rs2049805	rs2974929	chr1	155197268	active enhancer	0	THBS3(novel)	0.17
Idiopathic membranous nephropathy	rs2233956	rs2233956	chr6	31081205	active enhancer	0.000300564	MRPS18B(novel)	0.1813
Idiopathic membranous nephropathy	rs2233956	rs2233956	chr6	31081205	active enhancer	0.0320784	MICB(novel)	0.1813
Idiopathic membranous nephropathy	rs2233956	rs2233956	chr6	31081205	active enhancer	2.24e-08	NRM(novel)	0.1813
Idiopathic membranous nephropathy	rs2233956	rs2233956	chr6	31081205	active enhancer	2.99e-07	SFTA2(novel)	0.1813
Idiopathic membranous nephropathy	rs2233956	rs2233956	chr6	31081205	active enhancer	0.000300564	PPP1R10(novel)	0.1813
Idiopathic membranous nephropathy	rs2233956	rs2233956	chr6	31081205	active enhancer	0.000212177	PRR3(novel)	0.1813
Idiopathic membranous nephropathy	rs2233956	rs2233956	chr6	31081205	active enhancer	0.0132951	TRIM39(novel)	0.1813
Idiopathic membranous nephropathy	rs2233956	rs2233956	chr6	31081205	active enhancer	0.0909472	GTF2H4(novel)	0.1813
Idiopathic membranous nephropathy	rs2233956	rs2233956	chr6	31081205	active enhancer	0.882232	MUC22(novel)	0.1813
Idiopathic membranous nephropathy	rs2233956	rs2233956	chr6	31081205	active enhancer	1.35e-12	IER3(novel)	0.1813
Idiopathic membranous nephropathy	rs2233956	rs2233956	chr6	31081205	active enhancer	1.35e-12	FLOT1(novel)	0.1813
Idiopathic membranous nephropathy	rs2233956	rs2233956	chr6	31081205	active enhancer	0.049653	MICA(novel)	0.1813
Idiopathic membranous nephropathy	rs2233956	rs2233956	chr6	31081205	active enhancer	2.24e-08	PPP1R18(novel)	0.1813
Idiopathic membranous nephropathy	rs2233956	rs2233956	chr6	31081205	active enhancer	8.81e-08	VARS2(novel)	0.1813
Idiopathic membranous nephropathy	rs2233956	rs2233956	chr6	31081205	active enhancer	7.85e-05	DDR1(novel)	0.1813
Idiopathic membranous nephropathy	rs2233956	rs2233956	chr6	31081205	active enhancer	1.58e-10	TUBB(novel)	0.1813
Idiopathic membranous nephropathy	rs2233956	rs2233956	chr6	31081205	active enhancer	0.000212177	GNL1(novel)	0.1813
Idiopathic membranous nephropathy	rs2233956	rs2233956	chr6	31081205	active enhancer	1.58e-10	MDC1(novel)	0.1813
Renal cell carcinoma	rs2241261	rs2241261	chr8	22876739	active enhancer	0.998844	RHOBTB2(novel)	0.51
Renal cell carcinoma	rs2241261	rs2241261	chr8	22876739	active enhancer	0.0926524	TNFRSF10A(novel)	0.51
Diabetic kidney disease	rs2243480	rs36127118	chr7	65565505	active enhancer	0.924222	TPST1(novel)	NR
Diabetic kidney disease	rs2243480	rs148092131	chr7	65567555	active enhancer	0.0218371	KCTD7(novel)	NR
Diabetic kidney disease	rs2243480	rs780453	chr7	65576913	active enhancer	0.0679127	VKORC1L1(novel)	NR
Diabetic kidney disease	rs2243480	rs73136349	chr7	65567814	active enhancer	0.924222	TPST1(novel)	NR
Diabetic kidney disease	rs2243480	rs316331	chr7	65604622	active enhancer	0.00243579	CRCP(novel)	NR
Diabetic kidney disease	rs2243480	rs1532573	chr7	65798802	active enhancer	0.0164607	TYW1(novel)	NR
Diabetic kidney disease	rs2243480	rs313822	chr7	65573939	active enhancer	0.0218371	KCTD7(novel)	NR
Diabetic kidney disease	rs2243480	rs313820	chr7	65574466	active enhancer	0.0679127	VKORC1L1(novel)	NR
Diabetic kidney disease	rs2243480	rs316322	chr7	65611233	active enhancer	9.39e-07	RABGEF1(novel)	NR
Diabetic kidney disease	rs2243480	rs1499614	chr7	65730798	active enhancer	0.998844	TPST1(novel)	NR
Diabetic kidney disease	rs2243480	rs2460431	chr7	65622846	active enhancer	0.998844	TPST1(novel)	NR
Diabetic kidney disease	rs2243480	rs76434436	chr7	65622419	active enhancer	0.998844	TPST1(novel)	NR
Diabetic kidney disease	rs2243480	rs410128	chr7	65603173	active enhancer	0.0182882	RABGEF1(novel)	NR
Diabetic kidney disease	rs2243480	rs780453	chr7	65576913	active enhancer	0.924222	TPST1(novel)	NR
Diabetic kidney disease	rs2243480	rs1499614	chr7	65730798	active enhancer	0.199478	CRCP(novel)	NR
Diabetic kidney disease	rs2243480	rs34032527	chr7	65565141	active enhancer	0.95164	ASL(novel)	NR
Diabetic kidney disease	rs2243480	rs35131232	chr7	65621074	active enhancer	0.998844	CRCP(novel)	NR
Diabetic kidney disease	rs2243480	rs316307	chr7	65570171	active enhancer	0.0218371	KCTD7(novel)	NR
Diabetic kidney disease	rs2243480	rs200444685	chr7	65603167	active enhancer	0.022608	GUSB(novel)	NR
Diabetic kidney disease	rs2243480	rs316317	chr7	65613637	active enhancer	9.39e-07	RABGEF1(novel)	NR
Diabetic kidney disease	rs2243480	rs316333	chr7	65603674	active enhancer	0.00243579	CRCP(novel)	NR
Diabetic kidney disease	rs2243480	rs73136349	chr7	65567814	active enhancer	0.0679127	VKORC1L1(novel)	NR
Diabetic kidney disease	rs2243480	rs410128	chr7	65603173	active enhancer	0.00243579	CRCP(novel)	NR
Diabetic kidney disease	rs2243480	rs313820	chr7	65574466	active enhancer	0.924222	TPST1(novel)	NR
Diabetic kidney disease	rs2243480	rs316307	chr7	65570171	active enhancer	0.924222	TPST1(novel)	NR
Diabetic kidney disease	rs2243480	rs2460431	chr7	65622846	active enhancer	0.998844	CRCP(novel)	NR
Diabetic kidney disease	rs2243480	rs2460426	chr7	65623129	active enhancer	0.998844	TPST1(novel)	NR
Diabetic kidney disease	rs2243480	rs73136349	chr7	65567814	active enhancer	0.0218371	KCTD7(novel)	NR
Diabetic kidney disease	rs2243480	rs2460425	chr7	65620323	active enhancer	0.998844	TPST1(novel)	NR
Diabetic kidney disease	rs2243480	rs2420172	chr7	65635341	active enhancer	0.998844	CRCP(novel)	NR
Diabetic kidney disease	rs2243480	rs313820	chr7	65574466	active enhancer	0.95164	ASL(novel)	NR
Diabetic kidney disease	rs2243480	rs2460426	chr7	65623129	active enhancer	0.998844	CRCP(novel)	NR
Diabetic kidney disease	rs2243480	rs34032527	chr7	65565141	active enhancer	3.86e-09	RABGEF1(novel)	NR
Diabetic kidney disease	rs2243480	rs316332	chr7	65604299	active enhancer	0.022608	GUSB(novel)	NR
Diabetic kidney disease	rs2243480	rs780453	chr7	65576913	active enhancer	0.95164	ASL(novel)	NR
Diabetic kidney disease	rs2243480	rs316331	chr7	65604622	active enhancer	0.022608	GUSB(novel)	NR
Diabetic kidney disease	rs2243480	rs34032527	chr7	65565141	active enhancer	0.0679127	VKORC1L1(novel)	NR
Diabetic kidney disease	rs2243480	rs73136349	chr7	65567814	active enhancer	0.95164	ASL(novel)	NR
Diabetic kidney disease	rs2243480	rs182600	chr7	65574197	active enhancer	0.0218371	KCTD7(novel)	NR
Diabetic kidney disease	rs2243480	rs73136349	chr7	65567814	active enhancer	0.0172493	RABGEF1(novel)	NR
Diabetic kidney disease	rs2243480	rs313819	chr7	65574713	active enhancer	3.86e-09	RABGEF1(novel)	NR
Diabetic kidney disease	rs2243480	rs316307	chr7	65570171	active enhancer	3.86e-09	RABGEF1(novel)	NR
Diabetic kidney disease	rs2243480	rs313819	chr7	65574713	active enhancer	0.95164	ASL(novel)	NR
Diabetic kidney disease	rs2243480	rs76434436	chr7	65622419	active enhancer	0.998844	CRCP(novel)	NR
Diabetic kidney disease	rs2243480	rs1499613	chr7	65730860	active enhancer	0.199478	CRCP(novel)	NR
Diabetic kidney disease	rs2243480	rs316321	chr7	65611613	active enhancer	9.39e-07	RABGEF1(novel)	NR
Diabetic kidney disease	rs2243480	rs316333	chr7	65603674	active enhancer	0.022608	GUSB(novel)	NR
Diabetic kidney disease	rs2243480	rs182600	chr7	65574197	active enhancer	0.0172493	RABGEF1(novel)	NR
Diabetic kidney disease	rs2243480	rs316332	chr7	65604299	active enhancer	0.00243579	CRCP(novel)	NR
Diabetic kidney disease	rs2243480	rs200444685	chr7	65603167	active enhancer	0.0182882	RABGEF1(novel)	NR
Diabetic kidney disease	rs2243480	rs1532573	chr7	65798802	active enhancer	0.0164607	SBDS(novel)	NR
Diabetic kidney disease	rs2243480	rs182600	chr7	65574197	active enhancer	0.95164	ASL(novel)	NR
Diabetic kidney disease	rs2243480	rs36127118	chr7	65565505	active enhancer	0.0172493	RABGEF1(novel)	NR
Diabetic kidney disease	rs2243480	rs148092131	chr7	65567555	active enhancer	3.86e-09	RABGEF1(novel)	NR
Diabetic kidney disease	rs2243480	rs148092131	chr7	65567555	active enhancer	0.95164	ASL(novel)	NR
Diabetic kidney disease	rs2243480	rs313822	chr7	65573939	active enhancer	0.95164	ASL(novel)	NR
Diabetic kidney disease	rs2243480	rs313822	chr7	65573939	active enhancer	3.86e-09	RABGEF1(novel)	NR
Diabetic kidney disease	rs2243480	rs34032527	chr7	65565141	active enhancer	0.924222	TPST1(novel)	NR
Diabetic kidney disease	rs2243480	rs182600	chr7	65574197	active enhancer	0.924222	TPST1(novel)	NR
Diabetic kidney disease	rs2243480	rs200444685	chr7	65603167	active enhancer	0.00243579	CRCP(novel)	NR
Diabetic kidney disease	rs2243480	rs1979823	chr7	65704613	active enhancer	0.998844	TPST1(novel)	NR
Diabetic kidney disease	rs2243480	rs1499613	chr7	65730860	active enhancer	0.998844	TPST1(novel)	NR
Diabetic kidney disease	rs2243480	rs316322	chr7	65611233	active enhancer	1.71e-05	CRCP(novel)	NR
Diabetic kidney disease	rs2243480	rs313820	chr7	65574466	active enhancer	0.0218371	KCTD7(novel)	NR
Diabetic kidney disease	rs2243480	rs316333	chr7	65603674	active enhancer	0.0182882	RABGEF1(novel)	NR
Diabetic kidney disease	rs2243480	rs313822	chr7	65573939	active enhancer	0.166173	GUSB(novel)	NR
Diabetic kidney disease	rs2243480	rs73136349	chr7	65567814	active enhancer	3.86e-09	RABGEF1(novel)	NR
Diabetic kidney disease	rs2243480	rs313819	chr7	65574713	active enhancer	0.0172493	RABGEF1(novel)	NR
Diabetic kidney disease	rs2243480	rs182600	chr7	65574197	active enhancer	0.0679127	VKORC1L1(novel)	NR
Diabetic kidney disease	rs2243480	rs2465120	chr7	65620974	active enhancer	0.998844	CRCP(novel)	NR
Diabetic kidney disease	rs2243480	rs780453	chr7	65576913	active enhancer	0.166173	GUSB(novel)	NR
Diabetic kidney disease	rs2243480	rs1553174	chr7	65731194	active enhancer	0.199478	CRCP(novel)	NR
Diabetic kidney disease	rs2243480	rs36127118	chr7	65565505	active enhancer	0.0218371	KCTD7(novel)	NR
Diabetic kidney disease	rs2243480	rs316318	chr7	65612904	active enhancer	9.39e-07	RABGEF1(novel)	NR
Diabetic kidney disease	rs2243480	rs313819	chr7	65574713	active enhancer	0.0679127	VKORC1L1(novel)	NR
Diabetic kidney disease	rs2243480	rs410128	chr7	65603173	active enhancer	0.022608	GUSB(novel)	NR
Diabetic kidney disease	rs2243480	rs313820	chr7	65574466	active enhancer	3.86e-09	RABGEF1(novel)	NR
Diabetic kidney disease	rs2243480	rs148092131	chr7	65567555	active enhancer	0.924222	TPST1(novel)	NR
Diabetic kidney disease	rs2243480	rs1553174	chr7	65731194	active enhancer	0.998844	TPST1(novel)	NR
Diabetic kidney disease	rs2243480	rs34032527	chr7	65565141	active enhancer	0.166173	GUSB(novel)	NR
Diabetic kidney disease	rs2243480	rs1532573	chr7	65798802	active enhancer	0.998844	TPST1(novel)	NR
Diabetic kidney disease	rs2243480	rs36127118	chr7	65565505	active enhancer	0.95164	ASL(novel)	NR
Diabetic kidney disease	rs2243480	rs313819	chr7	65574713	active enhancer	0.0218371	KCTD7(novel)	NR
Diabetic kidney disease	rs2243480	rs958550	chr7	65635679	active enhancer	0.507828	TPST1(novel)	NR
Diabetic kidney disease	rs2243480	rs182600	chr7	65574197	active enhancer	0.166173	GUSB(novel)	NR
Diabetic kidney disease	rs2243480	rs2420172	chr7	65635341	active enhancer	0.507828	TPST1(novel)	NR
Diabetic kidney disease	rs2243480	rs313822	chr7	65573939	active enhancer	0.0172493	RABGEF1(novel)	NR
Diabetic kidney disease	rs2243480	rs34032527	chr7	65565141	active enhancer	0.0218371	KCTD7(novel)	NR
Diabetic kidney disease	rs2243480	rs2465120	chr7	65620974	active enhancer	0.998844	TPST1(novel)	NR
Diabetic kidney disease	rs2243480	rs313820	chr7	65574466	active enhancer	0.0172493	RABGEF1(novel)	NR
Diabetic kidney disease	rs2243480	rs35131232	chr7	65621074	active enhancer	0.998844	TPST1(novel)	NR
Diabetic kidney disease	rs2243480	rs36127118	chr7	65565505	active enhancer	0.166173	GUSB(novel)	NR
Diabetic kidney disease	rs2243480	rs1979823	chr7	65704613	active enhancer	1.1e-05	CRCP(novel)	NR
Diabetic kidney disease	rs2243480	rs73136349	chr7	65567814	active enhancer	0.166173	GUSB(novel)	NR
Diabetic kidney disease	rs2243480	rs313820	chr7	65574466	active enhancer	0.166173	GUSB(novel)	NR
Diabetic kidney disease	rs2243480	rs313819	chr7	65574713	active enhancer	0.166173	GUSB(novel)	NR
Diabetic kidney disease	rs2243480	rs316318	chr7	65612904	active enhancer	1.71e-05	CRCP(novel)	NR
Diabetic kidney disease	rs2243480	rs316307	chr7	65570171	active enhancer	0.0679127	VKORC1L1(novel)	NR
Diabetic kidney disease	rs2243480	rs1532573	chr7	65798802	active enhancer	0.00375283	CRCP(novel)	NR
Diabetic kidney disease	rs2243480	rs2460425	chr7	65620323	active enhancer	0.998844	CRCP(novel)	NR
Diabetic kidney disease	rs2243480	rs780453	chr7	65576913	active enhancer	3.86e-09	RABGEF1(novel)	NR
Diabetic kidney disease	rs2243480	rs313822	chr7	65573939	active enhancer	0.0679127	VKORC1L1(novel)	NR
Diabetic kidney disease	rs2243480	rs36127118	chr7	65565505	active enhancer	0.0679127	VKORC1L1(novel)	NR
Diabetic kidney disease	rs2243480	rs958550	chr7	65635679	active enhancer	0.998844	CRCP(novel)	NR
Diabetic kidney disease	rs2243480	rs148092131	chr7	65567555	active enhancer	0.166173	GUSB(novel)	NR
Diabetic kidney disease	rs2243480	rs316321	chr7	65611613	active enhancer	1.71e-05	CRCP(novel)	NR
Diabetic kidney disease	rs2243480	rs36127118	chr7	65565505	active enhancer	3.86e-09	RABGEF1(novel)	NR
Diabetic kidney disease	rs2243480	rs316332	chr7	65604299	active enhancer	0.0182882	RABGEF1(novel)	NR
Diabetic kidney disease	rs2243480	rs316331	chr7	65604622	active enhancer	0.0182882	RABGEF1(novel)	NR
Diabetic kidney disease	rs2243480	rs148092131	chr7	65567555	active enhancer	0.0172493	RABGEF1(novel)	NR
Diabetic kidney disease	rs2243480	rs780453	chr7	65576913	active enhancer	0.0218371	KCTD7(novel)	NR
Diabetic kidney disease	rs2243480	rs313819	chr7	65574713	active enhancer	0.924222	TPST1(novel)	NR
Diabetic kidney disease	rs2243480	rs316317	chr7	65613637	active enhancer	1.71e-05	CRCP(novel)	NR
Diabetic kidney disease	rs2243480	rs182600	chr7	65574197	active enhancer	3.86e-09	RABGEF1(novel)	NR
Diabetic kidney disease	rs2243480	rs34032527	chr7	65565141	active enhancer	0.0172493	RABGEF1(novel)	NR
Diabetic kidney disease	rs2243480	rs780453	chr7	65576913	active enhancer	0.0172493	RABGEF1(novel)	NR
Diabetic kidney disease	rs2243480	rs148092131	chr7	65567555	active enhancer	0.0679127	VKORC1L1(novel)	NR
Diabetic kidney disease	rs2243480	rs316307	chr7	65570171	active enhancer	0.0172493	RABGEF1(novel)	NR
Diabetic kidney disease	rs2243480	rs313822	chr7	65573939	active enhancer	0.924222	TPST1(novel)	NR
Diabetic kidney disease	rs2243480	rs316307	chr7	65570171	active enhancer	0.95164	ASL(novel)	NR
Diabetic kidney disease	rs2243480	rs316307	chr7	65570171	active enhancer	0.166173	GUSB(novel)	NR
Chronic kidney disease	rs2279463	rs2279463	chr6	160668389	active enhancer	0.000315869	ACAT2(novel)	0.12
Chronic kidney disease	rs2279463	rs2279463	chr6	160668389	active enhancer	4.69e-05	EZR(novel)	0.12
Chronic kidney disease	rs2279463	rs9766047	chr6	160666801	active enhancer	0.0261171	MRPL18(novel)	0.12
Chronic kidney disease	rs2279463	rs2279463	chr6	160668389	active enhancer	0.0261171	MRPL18(novel)	0.12
Chronic kidney disease	rs2279463	rs10945658	chr6	160658130	active enhancer	3.97e-05	DYNLT1(novel)	0.12
Chronic kidney disease	rs2279463	rs9766047	chr6	160666801	active enhancer	0.000315869	SOD2(novel)	0.12
Chronic kidney disease	rs2279463	rs10945658	chr6	160658130	active enhancer	3.97e-05	SYTL3(novel)	0.12
Chronic kidney disease	rs2279463	rs10945658	chr6	160658130	active enhancer	0.998844	SLC22A3(novel)	0.12
Chronic kidney disease	rs2279463	rs10945658	chr6	160658130	active enhancer	4.94e-05	RSPH3(novel)	0.12
Chronic kidney disease	rs2279463	rs3798156	chr6	160676216	active enhancer	4.69e-05	EZR(novel)	0.12
Chronic kidney disease	rs2279463	rs3798156	chr6	160676216	active enhancer	0.0261171	TCP1(novel)	0.12
Chronic kidney disease	rs2279463	rs3127579	chr6	160674632	active enhancer	0.000315869	ACAT2(novel)	0.12
Chronic kidney disease	rs2279463	rs9766047	chr6	160666801	active enhancer	4.69e-05	EZR(novel)	0.12
Chronic kidney disease	rs2279463	rs9766047	chr6	160666801	active enhancer	0.0261171	TCP1(novel)	0.12
Chronic kidney disease	rs2279463	rs3798156	chr6	160676216	active enhancer	0.0261171	MRPL18(novel)	0.12
Chronic kidney disease	rs2279463	rs3127579	chr6	160674632	active enhancer	0.0261171	TCP1(novel)	0.12
Chronic kidney disease	rs2279463	rs9766047	chr6	160666801	active enhancer	0.000315869	ACAT2(novel)	0.12
Chronic kidney disease	rs2279463	rs2279463	chr6	160668389	active enhancer	0.0261171	TCP1(novel)	0.12
[truncated: 3,308 more rows]
