# Supplementary material for: Chromatin architecture reveals cell type-specific target genes for kidney disease risk variants
Source: BMC Biol. 2021 Feb 24;19:38. doi: 10.1186/s12915-021-00977-7 (PMC7905576; doi:10.1186/s12915-021-00977-7)
Supplement: Supplementary file 7 — Additional file 7. The individual data values used in the figure. [file 12915_2021_977_MOESM7_ESM.xls]

## Sheet: Figure 5
Figure 5f
	negative control (NC)	sgRNA1	sgRNA2
1/(2^ΔΔCT)	0.82996	0.0612335	0.373296
1/(2^ΔΔCT)	0.991874	0.387553	0.317549
1/(2^ΔΔCT)	1.00819	0.182597	0.358696
Figure 5g
	scramble RNP	SLC34A1 RNP
1/(2^ΔΔCT)	1	0.0362303
1/(2^ΔΔCT)	1	0.244397
1/(2^ΔΔCT)	1	0.371917
Figure 5i
	batch1		batch2
	edema fish	all fish	edema fish	all fish
scramble RNP	2	113	4	170
SLC34A1 RNP	58	128	58	117
SLC34A1 RNP + human SLC34A1 Mrna	41	154	65	199

## Sheet: Figure 6
Figure 6h
	scramble RNP	MTX1 RNP
1/(2^ΔΔCT)	1	0.383089
1/(2^ΔΔCT)	1	0.34256
1/(2^ΔΔCT)	1	0.114175
Figure 6j
	batch1		batch2
	edema fish	all fish	edema fish	all fish
scramble RNP	3	145	5	165
MTX1 RNP	114	160	99	152
MTX1 RNP + human MTX1 Mrna	56	138	67	145

## Sheet: Figure s5
Figure s5b
	Mock	IP
1/(2^ΔΔCT)	0.0696864	0.763674
1/(2^ΔΔCT)	0.205013	0.929206
1/(2^ΔΔCT)	0.0781188	0.672641

## Sheet: Figure s7
Figure s7b
#data was from Nephroseq
Group (Validation Set)		SLC34A1 / A_23_P58729			Group (Validation Set)		SLC34A1 / A_23_P58729
Chronic Kidney Disease		-0.37102			Normal Kidney		6.46536
Chronic Kidney Disease		-0.72897			Normal Kidney		6.37491
Chronic Kidney Disease		3.9387			Normal Kidney		6.34444
Chronic Kidney Disease		4.23452
Chronic Kidney Disease		2.41321

## Sheet: Figure s9
Figure s9b
#data was from Nephroseq
Group (Validation Set)	THBS3 / A_23_P201047			Group (Validation Set)	THBS3 / A_23_P201047
Chronic Kidney Disease	0.00241			Normal Kidney	3.32309
Chronic Kidney Disease	1.79832			Normal Kidney	3.22195
Chronic Kidney Disease	1.37321			Normal Kidney	3.22187
Chronic Kidney Disease	1.53348
Chronic Kidney Disease	1.43976
#data was from Nephroseq
Group (Validation Set)	MTX1 / A_23_P137865			Group (Validation Set)	MTX1 / A_23_P137865
Chronic Kidney Disease	1.59054			Normal Kidney	4.30398
Chronic Kidney Disease	2.98991			Normal Kidney	4.13995
Chronic Kidney Disease	3.62317			Normal Kidney	4.13681
Chronic Kidney Disease	3.4851
Chronic Kidney Disease	2.38829
